# Supplementary material for: 4-[(5-Bromo-2-hydroxy­benzyl­idene)amino]-N-(4,6-dimethyl­pyrimidin-2-yl)benzene­sulfonamide–4-bromo-2-[(E)-({4-[(4,6-dimethyl­pyrimidin-2-yl)sulfamo­yl]phen­yl}iminio)meth­yl]phenolate [0.61 (7)/0.39 (7)]
Source: Acta Crystallogr Sect E Struct Rep Online. 2008 Dec 13;65(Pt 1):o98–9. doi: 10.1107/S1600536808041214 (PMC2968005; doi:10.1107/S1600536808041214)
Supplement: Supplementary file 1 [file e-65-00o98-sup1.cif]

##############################################################################
###                                                                        ###
###        Electronic paper (Acta Crystallographica Section E)             ###
###                                                                        ###
##############################################################################
#                                                                            #
# This CIF contains the data in a paper accepted for publication in Acta     #
# Crystallographica Section E. It conforms to the requirements of Notes      #
# for Authors for Section E, and has been peer reviewed under the auspices   #
# of the IUCr Commission on Journals.                                        #
#                                                                            #
# Full details of the Crystallographic Information File format               #
# are given in the paper "The Crystallographic Information File (CIF):       #
# a New Standard Archive File for Crystallography" by S. R. Hall, F. H.      #
# Allen and I. D. Brown [Acta Cryst. (1991), A47, 655-685].                  #
#                                                                            #
# The current version of the core CIF dictionary is obtainable from          #
# ftp://ftp.iucr.org/pub/cif_core.dic. The current version number is 2.4.    #
#                                                                            #
# Software is freely available for graphical display of the structure(s) in  #
# this CIF.  For information consult the CIF home page http://www.iucr.org/  #
# cif/home.html                                                              #
#                                                                            #
# This file may be used for bona fide research purposes within the           #
# scientific community so long as proper attribution is given to the journal # 
# article from which it was obtained.                                        #
#                                                                            #
##############################################################################
                                             
data_global
_audit_creation_method     ?
_journal_date_recd_electronic     2008-07-18
_journal_date_accepted     2008-12-06
_journal_name_full     'Acta Crystallographica, Section E'
_journal_year     2009
_journal_volume     65
_journal_issue      1
_journal_page_first     o98
_journal_page_last     o99
_journal_paper_category     QO
_journal_coeditor_code     GK2160
_publ_contact_author
;Muhammad Nawaz Tahir
University of Sargodha
Department of Physics
Sargodha
Pakistan
;
_publ_contact_author_email     'dmntahir_uos@yahoo.com'
_publ_contact_author_fax     '0092 48 32 22 121'
_publ_contact_author_phone     '0092 48 92 30 170'
_publ_section_title
;\
4-[(5-Bromo-2-hydroxybenzylidene)amino]-<i>N</i>-(4,6-dimethylpyrimidin-2-yl)\
benzenesulfonamide--4-bromo-2-[(<i>E</i>)-({4-[(4,6-dimethylpyrimidin-2-yl)\
sulfamoyl]phenyl}iminio)methyl]phenolate [0.61(7)/0.39(7)]
;
loop_
    _publ_author_name
    _publ_author_address
    'Hazoor A. Shad'
;
Department of Chemistry
Bahauddin Zakariya University
Multan-60800
Pakistan
;
    'Tahir, M. Nawaz'
;
University of Sargodha
Department of Physics
Sargodha
Pakistan
;
    'Zahid H. Chohan'
;
Department of Chemistry
Bahauddin Zakariya University
Multan-60800
Pakistan
;
_publ_section_synopsis     .
data_I
_audit_creation_method     SHELXL-97
_chemical_name_systematic
;
4-[(5-Bromo-2-hydroxybenzylidene)amino]-<i>N</i>-(4,6-dimethylpyrimidin-2-
yl)benzenesulfonamide--4-bromo-2-[(E)-({4-[(4,6-dimethylpyrimidin-2-
yl)sulfamoyl]phenyl}iminio)methyl]phenolate [61(7)/39(7)]
;
_chemical_name_common     ?
_chemical_formula_moiety
                            '0.61(C19 H17 Br N4 O3 S), 0.39(C19 H17 Br N4 O3 S)'
_chemical_formula_sum     'C19 H17 Br N4 O3 S'
_chemical_formula_iupac     '0.61C19 H17 Br N4 O3 S, 0.39C19 H17 Br N4 O3 S'
_chemical_formula_weight     461.34
_chemical_melting_point     497
_symmetry_cell_setting     orthorhombic
_symmetry_space_group_name_H-M     'P b c a'
_symmetry_space_group_name_Hall     '-P 2ac 2ab'
loop_
    _symmetry_equiv_pos_as_xyz
    'x, y, z'
    '1/2-x, -y, 1/2+z'
    'x+1/2, -y+1/2, -z'
    '-x, y+1/2, -z+1/2'
    '-x, -y, -z'
    'x+1/2, y, -z+1/2'
    '-x+1/2, y+1/2, z'
    'x, -y+1/2, z+1/2'
_cell_length_a     11.7919(9)
_cell_length_b     13.9965(8)
_cell_length_c     23.5117(17)
_cell_angle_alpha     90
_cell_angle_beta     90
_cell_angle_gamma     90
_cell_volume     3880.5(5)
_cell_formula_units_Z     8
_cell_measurement_reflns_used     3428
_cell_measurement_theta_min     2.42
_cell_measurement_theta_max     25.03
_cell_measurement_temperature     296(2)
_exptl_crystal_description     prismatic
_exptl_crystal_colour     red
_exptl_crystal_size_max     0.20
_exptl_crystal_size_mid     0.16
_exptl_crystal_size_min     0.14
_exptl_crystal_density_diffrn     1.579
_exptl_crystal_density_meas     ?
_exptl_crystal_density_method     'not measured'
_exptl_crystal_F_000     1872
_exptl_absorpt_coefficient_mu     2.255
_exptl_absorpt_correction_type     multi-scan
_exptl_absorpt_process_details     '(SADABS; Bruker, 2005)'
_exptl_absorpt_correction_T_min     0.650
_exptl_absorpt_correction_T_max     0.725
_exptl_special_details
;
;
_diffrn_ambient_temperature     296(2)
_diffrn_radiation_type     'MoK\a'
_diffrn_radiation_wavelength     0.71073
_diffrn_radiation_source     'fine-focus sealed tube'
_diffrn_radiation_monochromator     graphite
_diffrn_measurement_device_type     'Bruker KAPPA APEXII CCD'
_diffrn_measurement_method     \w
_diffrn_detector_area_resol_mean     7.9
_diffrn_reflns_number     19597
_diffrn_reflns_av_R_equivalents     0.0805
_diffrn_reflns_av_sigmaI/netI     0.0643
_diffrn_reflns_theta_min     2.42
_diffrn_reflns_theta_max     25.03
_diffrn_reflns_theta_full     25.00
_diffrn_measured_fraction_theta_max     0.999
_diffrn_measured_fraction_theta_full     0.999
_diffrn_reflns_limit_h_min     -14
_diffrn_reflns_limit_h_max     14
_diffrn_reflns_limit_k_min     -16
_diffrn_reflns_limit_k_max     16
_diffrn_reflns_limit_l_min     -27
_diffrn_reflns_limit_l_max     26
_diffrn_standards_number     0
_diffrn_standards_interval_count     0
_diffrn_standards_interval_time     0
_diffrn_standards_decay_%     0
_refine_special_details
;
Refinement of <i>F</i>^2^ against ALL reflections. The weighted <i>R</i>-factor
<i>wR</i> and goodness of fit <i>S</i> are based on <i>F</i>^2^, conventional
<i>R</i>-factors <i>R</i> are based on <i>F</i>, with <i>F</i> set to zero for
negative <i>F</i>^2^. The threshold expression of <i>F</i>^2^ >
\s(<i>F</i>^2^) is used only for calculating <i>R</i>-factors(gt) <i>etc</i>.
and is not relevant to the choice of reflections for refinement.
<i>R</i>-factors based on <i>F</i>^2^ are statistically about twice as large
as those based on <i>F</i>, and <i>R</i>- factors based on ALL data will be
even larger.
;
_reflns_number_total     3428
_reflns_number_gt     1961
_reflns_threshold_expression     I>2\s(I)
_refine_ls_structure_factor_coef     Fsqd
_refine_ls_matrix_type     full
_refine_ls_R_factor_all     0.1072
_refine_ls_R_factor_gt     0.0483
_refine_ls_wR_factor_gt     0.1086
_refine_ls_wR_factor_ref     0.1312
_refine_ls_goodness_of_fit_ref     1.003
_refine_ls_restrained_S_all     1.003
_refine_ls_number_reflns     3428
_refine_ls_number_parameters     257
_refine_ls_number_restraints     0
_refine_ls_hydrogen_treatment     constr
_refine_ls_weighting_scheme     calc
_refine_ls_weighting_details
         'calc w=1/[\s^2^(Fo^2^)+(0.0570P)^2^+2.1678P] where P=(Fo^2^+2Fc^2^)/3'
_atom_sites_solution_hydrogens     geom
_atom_sites_solution_primary     direct
_atom_sites_solution_secondary     difmap
_refine_ls_shift/su_max     0.001
_refine_ls_shift/su_mean     0.000
_refine_diff_density_max     0.354
_refine_diff_density_min     -0.651
_refine_ls_extinction_method     none
_refine_ls_extinction_coef     ?
loop_
    _atom_type_symbol
    _atom_type_description
    _atom_type_scat_dispersion_real
    _atom_type_scat_dispersion_imag
    _atom_type_scat_source
    'C' 'C' 0.0033 0.0016
                         'International Tables Vol C Tables 4.2.6.8 and 6.1.1.4'
    'H' 'H' 0.0000 0.0000
                         'International Tables Vol C Tables 4.2.6.8 and 6.1.1.4'
    'N' 'N' 0.0061 0.0033
                         'International Tables Vol C Tables 4.2.6.8 and 6.1.1.4'
    'O' 'O' 0.0106 0.0060
                         'International Tables Vol C Tables 4.2.6.8 and 6.1.1.4'
    'S' 'S' 0.1246 0.1234
                         'International Tables Vol C Tables 4.2.6.8 and 6.1.1.4'
    'Br' 'Br' -0.2901 2.4595
                         'International Tables Vol C Tables 4.2.6.8 and 6.1.1.4'
_computing_data_collection     'APEX2 (Bruker, 2007)'
_computing_cell_refinement     'SAINT (Bruker, 2007)'
_computing_data_reduction     'SAINT (Bruker, 2007)'
_computing_structure_solution     'SHELXS97 (Sheldrick, 2008)'
_computing_structure_refinement     'SHELXL97 (Sheldrick, 2008)'
_computing_molecular_graphics
                   'Ortep3 for Windows (Farrugia, 1997) and PLATON (Spek, 2003)'
_computing_publication_material
;
WinGx publication routines (Farrugia, 1999) and PLATON (Spek,
2003).
;
loop_
    _atom_site_type_symbol
    _atom_site_label
    _atom_site_fract_x
    _atom_site_fract_y
    _atom_site_fract_z
    _atom_site_U_iso_or_equiv
    _atom_site_adp_type
    _atom_site_calc_flag
    _atom_site_refinement_flags
    _atom_site_occupancy
    _atom_site_disorder_assembly
    _atom_site_disorder_group
    Br Br1 1.18229(5) 0.76268(4) 0.36991(3) 0.0824(3) Uani d . 1 . .
    S S1 0.40502(9) 0.37094(8) 0.60341(5) 0.0417(3) Uani d . 1 . .
    O O1 0.9535(3) 0.3837(2) 0.39965(16) 0.0716(11) Uani d . 1 . .
    H H1O 0.9124 0.3692 0.4287 0.086 Uiso d PR 0.61(7) . .
    N N1 0.8172(3) 0.4593(3) 0.46953(16) 0.0426(9) Uani d . 1 . .
    H H1N 0.8601 0.3968 0.4558 0.051 Uiso d PR 0.39(7) . .
    O O2 0.3377(3) 0.3110(2) 0.56749(13) 0.0560(9) Uani d . 1 . .
    O O3 0.3565(2) 0.4558(2) 0.62541(13) 0.0511(8) Uani d . 1 . .
    N N2 0.4430(3) 0.2997(2) 0.65478(15) 0.0452(10) Uani d . 1 . .
    H H2N 0.4177 0.2421 0.6535 0.068 Uiso calc R 1 . .
    N N3 0.5374(3) 0.2497(3) 0.73414(17) 0.0472(10) Uani d . 1 . .
    N N4 0.5447(3) 0.4138(2) 0.70529(16) 0.0458(9) Uani d . 1 . .
    C C1 0.9643(4) 0.5482(3) 0.42496(19) 0.0440(11) Uani d . 1 . .
    C C2 1.0200(4) 0.6363(3) 0.4176(2) 0.0493(12) Uani d . 1 . .
    H H2 0.9966 0.6894 0.4383 0.059 Uiso calc R 1 . .
    C C3 1.1079(4) 0.6443(3) 0.3803(2) 0.0538(13) Uani d . 1 . .
    C C4 1.1447(4) 0.5657(4) 0.3499(2) 0.0661(15) Uani d . 1 . .
    H H4 1.2054 0.5716 0.3249 0.079 Uiso calc R 1 . .
    C C5 1.0922(4) 0.4790(4) 0.3565(2) 0.0685(16) Uani d . 1 . .
    H H5 1.1168 0.4269 0.3352 0.082 Uiso calc R 1 . .
    C C6 1.0036(4) 0.4677(3) 0.3942(2) 0.0532(13) Uani d . 1 . .
    C C7 0.8679(4) 0.5393(3) 0.46274(19) 0.0450(11) Uani d . 1 . .
    H H7 0.8424 0.5927 0.4824 0.054 Uiso calc R 1 . .
    C C8 0.7198(3) 0.4440(3) 0.50347(18) 0.0375(10) Uani d . 1 . .
    C C9 0.6759(4) 0.3538(3) 0.5027(2) 0.0538(13) Uani d . 1 . .
    H H9 0.7107 0.3067 0.4809 0.065 Uiso calc R 1 . .
    C C10 0.5808(4) 0.3317(3) 0.5338(2) 0.0548(13) Uani d . 1 . .
    H H10 0.5514 0.2701 0.5329 0.066 Uiso calc R 1 . .
    C C11 0.5290(3) 0.4005(3) 0.56628(17) 0.0359(10) Uani d . 1 . .
    C C12 0.5738(4) 0.4917(3) 0.56843(19) 0.0430(11) Uani d . 1 . .
    H H12 0.5405 0.5382 0.5912 0.052 Uiso calc R 1 . .
    C C13 0.6683(4) 0.5127(3) 0.5365(2) 0.0457(12) Uani d . 1 . .
    H H13 0.6979 0.5743 0.5372 0.055 Uiso calc R 1 . .
    C C14 0.5124(3) 0.3231(3) 0.70054(19) 0.0417(11) Uani d . 1 . .
    C C15 0.6020(4) 0.2704(3) 0.7790(2) 0.0523(13) Uani d . 1 . .
    C C16 0.6396(4) 0.3624(4) 0.7881(2) 0.0579(13) Uani d . 1 . .
    H H16 0.6850 0.3764 0.8193 0.069 Uiso calc R 1 . .
    C C17 0.6095(4) 0.4328(3) 0.7507(2) 0.0501(12) Uani d . 1 . .
    C C18 0.6482(5) 0.5342(4) 0.7575(3) 0.0784(17) Uani d . 1 . .
    H H18A 0.6846 0.5550 0.7231 0.118 Uiso calc R 1 . .
    H H18B 0.7009 0.5382 0.7885 0.118 Uiso calc R 1 . .
    H H18C 0.5840 0.5743 0.7652 0.118 Uiso calc R 1 . .
    C C19 0.6307(5) 0.1897(4) 0.8188(2) 0.0797(18) Uani d . 1 . .
    H H19A 0.5973 0.1316 0.8050 0.120 Uiso calc PR 0.72(7) . .
    H H19B 0.6015 0.2036 0.8560 0.120 Uiso calc PR 0.72(7) . .
    H H19C 0.7115 0.1824 0.8208 0.120 Uiso calc PR 0.72(7) . .
    H H19D 0.6762 0.2134 0.8495 0.120 Uiso calc PR 0.28(7) . .
    H H19E 0.6720 0.1414 0.7985 0.120 Uiso calc PR 0.28(7) . .
    H H19F 0.5620 0.1626 0.8337 0.120 Uiso calc PR 0.28(7) . .
loop_
    _atom_site_aniso_label
    _atom_site_aniso_U_11
    _atom_site_aniso_U_22
    _atom_site_aniso_U_33
    _atom_site_aniso_U_12
    _atom_site_aniso_U_13
    _atom_site_aniso_U_23
    Br1 0.0841(5) 0.0587(4) 0.1044(6) -0.0198(3) 0.0112(4) 0.0058(3)
    S1 0.0396(6) 0.0417(6) 0.0437(7) -0.0038(5) -0.0033(5) 0.0005(6)
    O1 0.086(3) 0.0396(19) 0.089(3) -0.0101(18) 0.039(2) -0.0107(19)
    N1 0.044(2) 0.043(2) 0.041(2) 0.0041(18) 0.0030(19) 0.0006(18)
    O2 0.053(2) 0.060(2) 0.056(2) -0.0146(16) -0.0152(17) -0.0017(17)
    O3 0.0480(18) 0.0495(19) 0.056(2) 0.0038(15) 0.0073(16) -0.0015(16)
    N2 0.055(2) 0.039(2) 0.042(2) -0.0141(18) -0.010(2) 0.0017(18)
    N3 0.047(2) 0.051(2) 0.043(3) 0.0018(18) -0.003(2) 0.000(2)
    N4 0.050(2) 0.046(2) 0.042(3) -0.0097(18) 0.001(2) -0.0051(19)
    C1 0.042(3) 0.049(3) 0.041(3) 0.005(2) -0.006(2) 0.000(2)
    C2 0.056(3) 0.038(3) 0.054(3) 0.002(2) -0.003(3) -0.003(2)
    C3 0.043(3) 0.052(3) 0.066(4) -0.003(2) 0.002(3) 0.006(3)
    C4 0.053(3) 0.060(3) 0.086(4) 0.002(3) 0.028(3) -0.002(3)
    C5 0.063(3) 0.052(3) 0.091(5) 0.001(3) 0.031(3) -0.010(3)
    C6 0.056(3) 0.041(3) 0.063(4) 0.003(2) 0.008(3) -0.003(3)
    C7 0.051(3) 0.041(3) 0.044(3) 0.010(2) 0.000(2) -0.002(2)
    C8 0.037(2) 0.043(3) 0.033(3) 0.004(2) 0.002(2) 0.001(2)
    C9 0.060(3) 0.044(3) 0.058(3) 0.002(2) 0.016(3) -0.013(2)
    C10 0.059(3) 0.038(3) 0.067(4) -0.006(2) 0.011(3) -0.011(2)
    C11 0.040(2) 0.034(2) 0.034(3) 0.0019(19) -0.004(2) -0.0028(19)
    C12 0.050(3) 0.039(3) 0.040(3) 0.005(2) 0.008(2) -0.007(2)
    C13 0.050(3) 0.035(2) 0.052(3) -0.004(2) 0.006(2) -0.006(2)
    C14 0.041(3) 0.048(3) 0.036(3) -0.002(2) 0.004(2) -0.001(2)
    C15 0.054(3) 0.057(3) 0.046(3) 0.016(3) 0.007(3) -0.003(3)
    C16 0.046(3) 0.082(4) 0.046(3) 0.008(3) -0.009(2) -0.016(3)
    C17 0.043(3) 0.061(3) 0.046(3) -0.005(2) 0.005(2) -0.012(3)
    C18 0.085(4) 0.070(4) 0.081(5) -0.031(3) -0.002(3) -0.020(3)
    C19 0.095(4) 0.083(4) 0.061(4) 0.035(3) -0.016(3) 0.002(3)
_geom_special_details
;
All e.s.d.'s (except the e.s.d. in the dihedral angle between two l.s. planes)
are estimated using the full covariance matrix. The cell e.s.d.'s are taken
into account individually in the estimation of e.s.d.'s in distances, angles
and torsion angles; correlations between e.s.d.'s in cell parameters are only
used when they are defined by crystal symmetry. An approximate (isotropic)
treatment of cell e.s.d.'s is used for estimating e.s.d.'s involving l.s.
planes.
;
loop_
    _geom_bond_atom_site_label_1
    _geom_bond_atom_site_label_2
    _geom_bond_site_symmetry_2
    _geom_bond_distance
    _geom_bond_publ_flag
    Br1 C3 . 1.890(5) ?
    S1 O3 . 1.416(3) ?
    S1 O2 . 1.431(3) ?
    S1 N2 . 1.629(4) ?
    S1 C11 . 1.753(4) ?
    O1 C6 . 1.322(5) ?
    O1 H1O . 0.8621 ?
    N1 C7 . 1.279(5) ?
    N1 C8 . 1.414(5) ?
    N1 H1N . 1.0611 ?
    N2 C14 . 1.391(5) ?
    N2 H2N . 0.8600 ?
    N3 C14 . 1.329(5) ?
    N3 C15 . 1.332(6) ?
    N4 C14 . 1.330(5) ?
    N4 C17 . 1.339(6) ?
    C1 C2 . 1.408(6) ?
    C1 C6 . 1.416(6) ?
    C1 C7 . 1.448(6) ?
    C2 C3 . 1.362(6) ?
    C2 H2 . 0.9300 ?
    C3 C4 . 1.382(7) ?
    C4 C5 . 1.371(6) ?
    C4 H4 . 0.9300 ?
    C5 C6 . 1.380(7) ?
    C5 H5 . 0.9300 ?
    C7 H7 . 0.9300 ?
    C8 C9 . 1.365(6) ?
    C8 C13 . 1.378(6) ?
    C9 C10 . 1.374(6) ?
    C9 H9 . 0.9300 ?
    C10 C11 . 1.372(6) ?
    C10 H10 . 0.9300 ?
    C11 C12 . 1.381(5) ?
    C12 C13 . 1.375(6) ?
    C12 H12 . 0.9300 ?
    C13 H13 . 0.9300 ?
    C15 C16 . 1.378(6) ?
    C15 C19 . 1.506(7) ?
    C16 C17 . 1.368(6) ?
    C16 H16 . 0.9300 ?
    C17 C18 . 1.499(6) ?
    C18 H18A . 0.9600 ?
    C18 H18B . 0.9600 ?
    C18 H18C . 0.9600 ?
    C19 H19A . 0.9600 ?
    C19 H19B . 0.9600 ?
    C19 H19C . 0.9600 ?
    C19 H19D . 0.9600 ?
    C19 H19E . 0.9600 ?
    C19 H19F . 0.9600 ?
loop_
    _geom_angle_atom_site_label_1
    _geom_angle_atom_site_label_2
    _geom_angle_atom_site_label_3
    _geom_angle_site_symmetry_1
    _geom_angle_site_symmetry_3
    _geom_angle
    _geom_angle_publ_flag
    O3 S1 O2 . . 118.9(2) ?
    O3 S1 N2 . . 110.7(2) ?
    O2 S1 N2 . . 103.37(18) ?
    O3 S1 C11 . . 108.73(19) ?
    O2 S1 C11 . . 107.90(19) ?
    N2 S1 C11 . . 106.54(18) ?
    C6 O1 H1O . . 122.5 ?
    C7 N1 C8 . . 125.7(4) ?
    C7 N1 H1N . . 117.4 ?
    C8 N1 H1N . . 115.7 ?
    C14 N2 S1 . . 126.3(3) ?
    C14 N2 H2N . . 116.9 ?
    S1 N2 H2N . . 116.9 ?
    C14 N3 C15 . . 115.4(4) ?
    C14 N4 C17 . . 114.8(4) ?
    C2 C1 C6 . . 118.8(4) ?
    C2 C1 C7 . . 121.1(4) ?
    C6 C1 C7 . . 120.1(4) ?
    C3 C2 C1 . . 120.4(4) ?
    C3 C2 H2 . . 119.8 ?
    C1 C2 H2 . . 119.8 ?
    C2 C3 C4 . . 120.4(4) ?
    C2 C3 Br1 . . 120.6(4) ?
    C4 C3 Br1 . . 119.0(4) ?
    C5 C4 C3 . . 120.3(5) ?
    C5 C4 H4 . . 119.8 ?
    C3 C4 H4 . . 119.8 ?
    C4 C5 C6 . . 121.1(5) ?
    C4 C5 H5 . . 119.5 ?
    C6 C5 H5 . . 119.5 ?
    O1 C6 C5 . . 120.2(4) ?
    O1 C6 C1 . . 120.8(4) ?
    C5 C6 C1 . . 119.0(4) ?
    N1 C7 C1 . . 121.3(4) ?
    N1 C7 H7 . . 119.4 ?
    C1 C7 H7 . . 119.4 ?
    C9 C8 C13 . . 119.1(4) ?
    C9 C8 N1 . . 116.2(4) ?
    C13 C8 N1 . . 124.7(4) ?
    C8 C9 C10 . . 120.7(4) ?
    C8 C9 H9 . . 119.6 ?
    C10 C9 H9 . . 119.6 ?
    C11 C10 C9 . . 120.1(4) ?
    C11 C10 H10 . . 120.0 ?
    C9 C10 H10 . . 120.0 ?
    C10 C11 C12 . . 119.9(4) ?
    C10 C11 S1 . . 118.8(3) ?
    C12 C11 S1 . . 121.3(3) ?
    C13 C12 C11 . . 119.2(4) ?
    C13 C12 H12 . . 120.4 ?
    C11 C12 H12 . . 120.4 ?
    C12 C13 C8 . . 121.0(4) ?
    C12 C13 H13 . . 119.5 ?
    C8 C13 H13 . . 119.5 ?
    N3 C14 N4 . . 128.6(4) ?
    N3 C14 N2 . . 114.1(4) ?
    N4 C14 N2 . . 117.2(4) ?
    N3 C15 C16 . . 120.7(5) ?
    N3 C15 C19 . . 117.2(5) ?
    C16 C15 C19 . . 122.2(5) ?
    C17 C16 C15 . . 119.3(5) ?
    C17 C16 H16 . . 120.3 ?
    C15 C16 H16 . . 120.3 ?
    N4 C17 C16 . . 121.1(4) ?
    N4 C17 C18 . . 116.6(5) ?
    C16 C17 C18 . . 122.3(5) ?
    C17 C18 H18A . . 109.5 ?
    C17 C18 H18B . . 109.5 ?
    H18A C18 H18B . . 109.5 ?
    C17 C18 H18C . . 109.5 ?
    H18A C18 H18C . . 109.5 ?
    H18B C18 H18C . . 109.5 ?
    C15 C19 H19A . . 109.5 ?
    C15 C19 H19B . . 109.5 ?
    H19A C19 H19B . . 109.5 ?
    C15 C19 H19C . . 109.5 ?
    H19A C19 H19C . . 109.5 ?
    H19B C19 H19C . . 109.5 ?
    C15 C19 H19D . . 109.5 ?
    C15 C19 H19E . . 109.5 ?
    H19D C19 H19E . . 109.5 ?
    C15 C19 H19F . . 109.5 ?
    H19D C19 H19F . . 109.5 ?
    H19E C19 H19F . . 109.5 ?
loop_
    _geom_torsion_atom_site_label_1
    _geom_torsion_atom_site_label_2
    _geom_torsion_atom_site_label_3
    _geom_torsion_atom_site_label_4
    _geom_torsion_site_symmetry_1
    _geom_torsion_site_symmetry_2
    _geom_torsion_site_symmetry_3
    _geom_torsion_site_symmetry_4
    _geom_torsion
    _geom_torsion_publ_flag
    O3 S1 N2 C14 . . . . -53.3(4) ?
    O2 S1 N2 C14 . . . . 178.3(4) ?
    C11 S1 N2 C14 . . . . 64.7(4) ?
    C6 C1 C2 C3 . . . . 1.9(7) ?
    C7 C1 C2 C3 . . . . -177.5(4) ?
    C1 C2 C3 C4 . . . . -1.1(7) ?
    C1 C2 C3 Br1 . . . . 179.6(3) ?
    C2 C3 C4 C5 . . . . 0.8(8) ?
    Br1 C3 C4 C5 . . . . -179.9(4) ?
    C3 C4 C5 C6 . . . . -1.4(9) ?
    C4 C5 C6 O1 . . . . 179.4(5) ?
    C4 C5 C6 C1 . . . . 2.2(8) ?
    C2 C1 C6 O1 . . . . -179.6(4) ?
    C7 C1 C6 O1 . . . . -0.2(7) ?
    C2 C1 C6 C5 . . . . -2.4(7) ?
    C7 C1 C6 C5 . . . . 177.0(5) ?
    C8 N1 C7 C1 . . . . -177.3(4) ?
    C2 C1 C7 N1 . . . . 180.0(4) ?
    C6 C1 C7 N1 . . . . 0.6(7) ?
    C7 N1 C8 C9 . . . . 177.0(4) ?
    C7 N1 C8 C13 . . . . -3.2(7) ?
    C13 C8 C9 C10 . . . . 0.8(7) ?
    N1 C8 C9 C10 . . . . -179.4(4) ?
    C8 C9 C10 C11 . . . . -0.3(7) ?
    C9 C10 C11 C12 . . . . -1.1(7) ?
    C9 C10 C11 S1 . . . . 177.8(4) ?
    O3 S1 C11 C10 . . . . -169.9(4) ?
    O2 S1 C11 C10 . . . . -39.7(4) ?
    N2 S1 C11 C10 . . . . 70.8(4) ?
    O3 S1 C11 C12 . . . . 9.0(4) ?
    O2 S1 C11 C12 . . . . 139.2(3) ?
    N2 S1 C11 C12 . . . . -110.4(4) ?
    C10 C11 C12 C13 . . . . 1.9(7) ?
    S1 C11 C12 C13 . . . . -177.0(3) ?
    C11 C12 C13 C8 . . . . -1.3(7) ?
    C9 C8 C13 C12 . . . . -0.1(7) ?
    N1 C8 C13 C12 . . . . -179.8(4) ?
    C15 N3 C14 N4 . . . . 1.1(7) ?
    C15 N3 C14 N2 . . . . -178.7(4) ?
    C17 N4 C14 N3 . . . . -1.1(7) ?
    C17 N4 C14 N2 . . . . 178.7(4) ?
    S1 N2 C14 N3 . . . . -175.0(3) ?
    S1 N2 C14 N4 . . . . 5.2(6) ?
    C14 N3 C15 C16 . . . . -0.7(6) ?
    C14 N3 C15 C19 . . . . 179.0(4) ?
    N3 C15 C16 C17 . . . . 0.4(7) ?
    C19 C15 C16 C17 . . . . -179.3(5) ?
    C14 N4 C17 C16 . . . . 0.7(6) ?
    C14 N4 C17 C18 . . . . 179.7(4) ?
    C15 C16 C17 N4 . . . . -0.4(7) ?
    C15 C16 C17 C18 . . . . -179.4(5) ?
loop_
    _geom_hbond_atom_site_label_D
    _geom_hbond_atom_site_label_H
    _geom_hbond_atom_site_label_A
    _geom_hbond_site_symmetry_A
    _geom_hbond_distance_DH
    _geom_hbond_distance_HA
    _geom_hbond_distance_DA
    _geom_hbond_angle_DHA
    _geom_hbond_publ_flag
    N1 H1N O1 . 1.06 1.73 2.530(5) 129 yes
    O1 H1O N1 . 0.86 1.94 2.530(5) 124 yes
    N2 H2N O1 3_456 0.86 2.20 2.871(4) 135 yes
    C9 H9 O2 3_556 0.93 2.50 3.417(5) 169 yes
