# Supplementary material for: 4-[(5-Bromo-2-hydroxy­benzyl­idene)amino]-N-(4,6-dimethyl­pyrimidin-2-yl)benzene­sulfonamide–4-bromo-2-[(E)-({4-[(4,6-dimethyl­pyrimidin-2-yl)sulfamo­yl]phen­yl}iminio)meth­yl]phenolate [0.61 (7)/0.39 (7)]
Source: Acta Crystallogr Sect E Struct Rep Online. 2008 Dec 13;65(Pt 1):o98–9. doi: 10.1107/S1600536808041214 (PMC2968005; doi:10.1107/S1600536808041214)
Supplement: Supplementary file 2 [file e-65-00o98-Isup2.hkl]

#
# h,k,l, Fc-squared, Fo-squared, sigma(Fo-squared) and status flag
#
data_I
_shelx_title ' NH31_0m in Pbca'
_shelx_refln_list_code          4
_shelx_F_calc_maximum      422.69
_exptl_crystal_F_000      1872.00
_reflns_d_resolution_high  0.8401
 
loop_
 _symmetry_equiv_pos_as_xyz
 'x, y, z'
 '-x+1/2, -y, z+1/2'
 '-x, y+1/2, -z+1/2'
 'x+1/2, -y+1/2, -z'
 '-x, -y, -z'
 'x-1/2, y, -z-1/2'
 'x, -y-1/2, z-1/2'
 '-x-1/2, y-1/2, z'
 
_cell_length_a    11.7918
_cell_length_b    13.9965
_cell_length_c    23.5117
_cell_angle_alpha  90.000
_cell_angle_beta   90.000
_cell_angle_gamma  90.000
 
_shelx_F_squared_multiplier     1.000
 
loop_
 _refln_index_h
 _refln_index_k
 _refln_index_l
 _refln_F_squared_calc
 _refln_F_squared_meas
 _refln_F_squared_sigma
 _refln_observed_status
   2   0   0    18679.73    21773.40    419.75 o
   4   0   0    52121.14    52047.70   1405.60 o
   6   0   0    21115.00    21397.61    621.26 o
   8   0   0     5974.33     5420.85    274.03 o
  10   0   0      793.58      887.21    251.76 o
  12   0   0      360.27      186.87    133.73 o
  14   0   0      668.81      776.00    185.83 o
   2   1   0    33849.01    32601.94    505.67 o
   4   1   0    37426.95    36316.77    702.20 o
   6   1   0     1915.81     1739.03     77.05 o
   8   1   0        5.59       88.71     56.92 o
  10   1   0     5784.52     5848.81    188.97 o
  12   1   0      601.26      583.39    103.79 o
  14   1   0       18.46      -47.56    109.55 o
   0   2   0     1699.01     1729.70    103.32 o
   2   2   0     6361.67     5593.75     90.39 o
   4   2   0      578.00      572.01     42.16 o
   6   2   0     3469.12     3330.76    106.03 o
   8   2   0     7326.43     7129.30    243.63 o
  10   2   0      749.80      750.05     90.23 o
  12   2   0      126.71      -16.65     90.34 o
   2   3   0     3733.73     3574.53     63.77 o
   4   3   0    25387.52    22573.38    445.74 o
   6   3   0    12556.16    11832.35    284.44 o
   8   3   0     1116.60      999.14    131.39 o
  10   3   0      481.49      365.62     81.95 o
  12   3   0       47.32      -16.79     90.59 o
   0   4   0    25209.08    24517.21    703.43 o
   2   4   0    37987.50    37250.51    636.85 o
   4   4   0       37.98       62.29     31.94 o
   6   4   0    18118.80    16276.71    309.69 o
   8   4   0     6474.36     6148.44    174.00 o
  10   4   0      149.80       31.16    115.94 o
  12   4   0        7.41     -107.39    107.39 o
   2   5   0     6592.82     7257.04    153.87 o
   4   5   0   100239.70    99028.96   1530.95 o
   6   5   0      713.52      625.40     51.57 o
   8   5   0     5028.27     5081.06    142.12 o
  10   5   0     3570.48     3473.76    211.41 o
  12   5   0      120.79      117.54     97.88 o
   0   6   0    10434.88    10247.61    486.83 o
   2   6   0     5446.91     4712.11    106.99 o
   4   6   0     1843.29     1523.65    126.45 o
   6   6   0     2997.36     2915.98    123.29 o
   8   6   0     2522.70     2370.26    109.69 o
  10   6   0        0.13      -58.63     94.76 o
  12   6   0     1082.19     1041.59    217.80 o
   2   7   0     6033.59     5839.90    153.75 o
   4   7   0      347.70      415.37     49.56 o
   6   7   0     1222.33     1218.74     58.45 o
   8   7   0     3467.03     3374.03    130.91 o
  10   7   0      127.62        9.69     79.09 o
  12   7   0      806.78      910.57    142.07 o
   0   8   0    13493.74    12522.35    607.03 o
   2   8   0       22.68       43.24     76.87 o
   4   8   0      122.91      113.24     42.68 o
   6   8   0       56.59      180.24     50.51 o
   8   8   0     3390.53     3292.13    155.51 o
  10   8   0     1918.50     2111.65    174.46 o
  12   8   0      338.85      281.76    129.74 o
   2   9   0     8363.26     7907.92    270.88 o
   4   9   0     2469.11     2275.17     94.39 o
   6   9   0      626.44      480.77     98.53 o
   8   9   0      394.85      126.09     91.11 o
  10   9   0       54.60       40.87    133.22 o
   0  10   0    15202.14    15189.70    749.21 o
   2  10   0     4122.79     3563.98    160.33 o
   4  10   0      354.44      494.09     60.75 o
   6  10   0     1250.63     1153.82    114.31 o
   8  10   0       43.50       49.09     86.32 o
  10  10   0      969.38      803.66    151.76 o
   2  11   0      215.61      206.97     72.83 o
   4  11   0     3964.27     3717.41    192.89 o
   6  11   0       34.08       41.27     75.22 o
   8  11   0       28.77      137.52     93.94 o
  10  11   0       15.50       14.06    108.22 o
   0  12   0      458.53      445.51    204.36 o
   2  12   0      834.81      764.95    236.97 o
   4  12   0     1167.90     1223.10    108.21 o
   6  12   0      179.92      280.57     85.23 o
   8  12   0     1220.58     1348.79    152.09 o
   2  13   0      645.62      258.58    213.65 o
   4  13   0     7438.70     6554.41    247.02 o
   6  13   0      177.74      177.54     87.06 o
   8  13   0        0.78       25.22    102.99 o
   0  14   0     1089.00      646.84    257.64 o
   2  14   0       15.96      115.64    225.22 o
   4  14   0      469.06      650.98    102.02 o
   6  14   0      537.61      514.01     98.14 o
   2  15   0      624.55      599.44    275.46 o
   4  15   0       46.17       15.74     75.84 o
   6  15   0       57.41       26.11     94.05 o
   0  16   0      754.91      440.20    305.98 o
   2  16   0       16.40     -213.65    247.40 o
   1   1   1      265.09      502.25     13.38 o
   2   1   1      550.57      597.93     21.54 o
   3   1   1     7155.96     7336.31    111.77 o
   4   1   1       62.75       84.28     22.85 o
   5   1   1      735.13      695.16     35.70 o
   6   1   1     3897.33     3832.92     84.60 o
   7   1   1     2056.88     2207.74     66.64 o
   8   1   1     1628.64     1624.28     82.74 o
   9   1   1       88.13      -15.23     47.08 o
  10   1   1       56.78       33.95     54.84 o
  11   1   1      165.13      203.22     64.13 o
  12   1   1        1.59      -63.34     63.34 o
  13   1   1      252.16      214.88     76.28 o
  14   1   1       84.13       92.27     81.01 o
   0   2   1    64290.79    66550.89   1327.35 o
   1   2   1       35.25       56.04      9.37 o
   2   2   1    13125.24    12812.25    145.89 o
   3   2   1      680.30      710.83     24.21 o
   4   2   1     2911.09     3012.11     61.26 o
   5   2   1     5968.37     6062.24    154.63 o
   6   2   1      662.30      650.44     39.28 o
   7   2   1     2177.30     2278.63     77.86 o
   8   2   1      862.63      883.49     54.05 o
   9   2   1      433.39      407.83     53.02 o
  10   2   1      152.84      218.56     56.56 o
  11   2   1      166.62      137.50     64.22 o
  12   2   1        0.91       30.42     64.97 o
  13   2   1       91.53       52.60     73.28 o
   1   3   1    19376.66    20458.53    232.78 o
   2   3   1     2897.56     3322.80     43.10 o
   3   3   1     7247.02     7222.37     87.15 o
   4   3   1     1736.89     1677.80     42.15 o
   5   3   1        3.70       -7.44     25.44 o
   6   3   1       71.33       40.58     31.15 o
   7   3   1       12.17       53.09     36.45 o
   8   3   1      982.82      984.83     56.12 o
   9   3   1      114.09       60.38     48.10 o
  10   3   1       41.52        9.83     53.57 o
  11   3   1     1183.84     1158.07     75.48 o
  12   3   1       38.82       -7.12     65.48 o
  13   3   1        1.02       17.15     87.46 o
   0   4   1      436.64      427.35     53.80 o
   1   4   1     3037.31     3274.20     62.00 o
   2   4   1     3672.53     3412.53     58.49 o
   3   4   1     4072.42     3963.31     56.60 o
   4   4   1     2287.76     2192.54     44.31 o
   5   4   1       33.78       15.64     23.93 o
   6   4   1      644.33      550.24     36.73 o
   7   4   1     2328.67     2016.63     68.06 o
   8   4   1        5.16       30.34     40.04 o
   9   4   1      392.03      344.68     53.88 o
  10   4   1      385.94      422.40     58.99 o
  11   4   1      134.76      222.98     63.08 o
  12   4   1      179.00      195.46     76.49 o
  13   4   1        3.68       29.51     79.57 o
   1   5   1     5024.45     5756.44    111.62 o
   2   5   1       38.51       -3.11     13.37 o
   3   5   1     6845.53     7365.80    120.10 o
   4   5   1     4789.58     4303.96     66.78 o
   5   5   1     1273.97     1074.27     39.92 o
   6   5   1      554.98      562.83     34.96 o
   7   5   1      172.94      163.50     35.10 o
   8   5   1      257.70      247.50     43.74 o
   9   5   1     2856.31     2762.70     80.44 o
  10   5   1      370.84      391.45     53.37 o
  11   5   1        9.04      -29.66     59.77 o
  12   5   1      303.03      283.29     72.33 o
  13   5   1      100.90       -7.87     75.13 o
   0   6   1     6733.37     6294.82    238.61 o
   1   6   1     3971.06     3763.93     82.92 o
   2   6   1     1758.43     1757.72     40.17 o
   3   6   1     1979.16     2373.99     43.76 o
   4   6   1     1360.11     1371.59     43.22 o
   5   6   1      809.99      861.07     34.88 o
   6   6   1      505.87      568.65     41.89 o
   7   6   1     7041.68     6574.19    111.27 o
   8   6   1       32.93      -36.86     36.86 o
   9   6   1     2244.64     2205.65     75.98 o
  10   6   1      716.21      710.54     66.62 o
  11   6   1       60.71       12.00     61.83 o
  12   6   1      385.70      500.95     88.23 o
  13   6   1        8.14      -12.77     89.26 o
   1   7   1      237.23      241.30     44.28 o
   2   7   1     4558.51     4603.99     87.52 o
   3   7   1       63.13       45.71     24.53 o
   4   7   1      206.80      373.78     25.92 o
   5   7   1     4075.30     3830.16     77.17 o
   6   7   1        4.37        0.25     30.52 o
   7   7   1      520.55      534.06     47.40 o
   8   7   1      748.54      725.90     55.38 o
   9   7   1       94.14       60.12     50.91 o
  10   7   1       51.48       72.44     61.64 o
  11   7   1      382.63      207.13     79.42 o
  12   7   1     1220.49      996.46    129.00 o
   0   8   1     1119.72     1351.88    125.56 o
   1   8   1     2539.68     2543.88     68.82 o
   2   8   1     1997.29     1854.76     49.70 o
   3   8   1     1237.32     1223.18     38.25 o
   4   8   1      687.04      789.48     36.56 o
   5   8   1      777.05      843.52     47.48 o
   6   8   1     1147.30     1157.73     57.63 o
   7   8   1      673.35      631.27     56.65 o
   8   8   1       98.89       81.91     58.74 o
   9   8   1     1118.07      996.43    100.06 o
  10   8   1        2.12        1.35     70.68 o
  11   8   1       56.10       88.83     79.44 o
  12   8   1       83.46      172.15     86.92 o
   1   9   1     1998.93     1963.77     73.19 o
   2   9   1     2529.28     2469.56     60.83 o
   3   9   1     1875.15     1812.20     48.88 o
   4   9   1     2732.28     2609.43     61.83 o
   5   9   1      186.37       97.72     36.38 o
   6   9   1       89.25      109.28     51.07 o
   7   9   1      103.10       90.63     55.29 o
   8   9   1      690.15      708.85     72.89 o
   9   9   1      280.61      266.99     69.06 o
  10   9   1      365.17      335.78     78.96 o
  11   9   1      322.79      448.46     87.93 o
   0  10   1     4126.16     4177.18    237.61 o
   1  10   1     4938.24     5004.31    144.44 o
   2  10   1      236.31      264.45     44.77 o
   3  10   1     1111.37     1265.67     46.91 o
   4  10   1      330.52      355.71     38.93 o
   5  10   1      851.18      948.40     60.46 o
   6  10   1     3576.43     3548.51    107.80 o
   7  10   1      108.53      147.05     57.02 o
   8  10   1      540.53      593.80    120.10 o
   9  10   1      326.49      259.46     95.89 o
  10  10   1      121.04      133.91     77.27 o
  11  10   1        0.12      -69.18     81.53 o
   1  11   1      446.95      442.40     49.05 o
   2  11   1      517.83      541.98     45.00 o
   3  11   1     2940.11     2932.36     76.67 o
   4  11   1     3565.68     3454.71    116.71 o
   5  11   1       17.90       50.59     47.18 o
   6  11   1        0.05      -25.74     52.12 o
   7  11   1      223.25      268.04     64.07 o
   8  11   1      230.25      295.78     70.06 o
   9  11   1        0.00      -10.67     71.19 o
  10  11   1      179.30       87.03     79.69 o
   0  12   1        6.61      -49.96     86.75 o
   1  12   1      119.90      163.00     57.93 o
   2  12   1      607.89      699.09     69.86 o
   3  12   1      105.96      154.69     98.18 o
   4  12   1      354.89      292.22     73.91 o
   5  12   1       20.57        5.04     49.74 o
   6  12   1      948.13      862.98     70.01 o
   7  12   1      213.41      259.64     67.43 o
   8  12   1      778.49      611.14     80.57 o
   9  12   1       50.51      -16.30     73.72 o
   1  13   1      600.75      701.46    136.99 o
   2  13   1     2160.88     2204.65    116.54 o
   3  13   1      471.73      494.83     51.38 o
   4  13   1      303.09      304.44    100.78 o
   5  13   1     1396.97     1419.37    101.13 o
   6  13   1        0.30       45.25     59.77 o
   7  13   1        7.41       80.88     66.74 o
   8  13   1        0.42       -1.82     71.89 o
   0  14   1     2303.02     2595.92    241.35 o
   1  14   1      268.04      388.27    148.31 o
   2  14   1      297.31      275.03     88.73 o
   3  14   1     1577.29     1454.15     69.91 o
   4  14   1      438.07      431.13     62.62 o
   5  14   1      437.37      492.76     63.58 o
   6  14   1      198.51      197.72     74.49 o
   7  14   1      624.90      749.17     96.84 o
   1  15   1       14.87     -114.77    179.66 o
   2  15   1     1593.96     1754.85    116.00 o
   3  15   1        7.47       41.95     86.57 o
   4  15   1       36.63      122.73     54.30 o
   5  15   1      539.79      769.73     70.62 o
   6  15   1       74.38      107.51     67.67 o
   0  16   1      784.12     1228.27    348.06 o
   1  16   1      101.48       90.63    191.14 o
   2  16   1       27.21      -41.21    207.41 o
   3  16   1       52.70      108.33    102.95 o
   2   0   2     8966.66     9886.93    178.16 o
   3   0   2    22187.71    20482.42    464.51 o
   4   0   2     2121.24     2264.46     98.82 o
   5   0   2      651.65      575.53     49.07 o
   6   0   2      787.06      807.81     58.00 o
   7   0   2    15173.85    13456.74    299.84 o
   8   0   2     1988.74     2108.68    193.07 o
   9   0   2     1278.19     1393.60     96.00 o
  10   0   2      153.12      170.24     80.12 o
  11   0   2      171.37      200.97     87.66 o
  12   0   2      408.00      333.42    101.05 o
  13   0   2      150.01       51.05    102.76 o
  14   0   2        0.04      -22.37    112.19 o
   1   1   2     1837.40     2547.50     34.81 o
   2   1   2     9268.16    10633.57    128.67 o
   3   1   2    68546.31    68840.06    920.05 o
   4   1   2     2393.81     2232.64     54.61 o
   5   1   2    21355.12    18610.73    268.70 o
   6   1   2      378.06      444.49     37.35 o
   7   1   2      612.69      652.53     44.42 o
   8   1   2      292.24      273.33     46.55 o
   9   1   2      397.88      383.05     53.16 o
  10   1   2      356.70      381.89     60.17 o
  11   1   2      292.43      290.93     63.40 o
  12   1   2      158.49       89.52     65.44 o
  13   1   2      352.19      339.40     77.76 o
   0   2   2    35894.36    36348.26    494.43 o
   1   2   2    22349.08    22052.77    206.40 o
   2   2   2     1218.94     1382.89     25.10 o
   3   2   2    16966.43    16150.16    203.75 o
   4   2   2     1633.01     1896.06     58.92 o
   5   2   2     9369.63     9585.42    151.06 o
   6   2   2      454.12      557.47     41.46 o
   7   2   2    10540.76     9928.72    166.75 o
   8   2   2      151.34      119.04     44.05 o
   9   2   2      673.14      785.10     59.61 o
  10   2   2        1.85       46.97     53.60 o
  11   2   2      230.02      327.79     63.92 o
  12   2   2       39.52      -41.83     63.90 o
  13   2   2       79.30      -70.68     70.68 o
   1   3   2    31990.45    33735.17    325.91 o
   2   3   2      241.27      343.80     14.88 o
   3   3   2    26785.39    27316.52    319.33 o
   4   3   2      133.41      140.24     23.80 o
   5   3   2     6025.94     5533.64     93.07 o
   6   3   2       21.67       26.86     30.55 o
   7   3   2     1534.28     1509.37     57.23 o
   8   3   2      218.73      192.81     44.85 o
   9   3   2      283.48      286.04     55.87 o
  10   3   2      666.91      706.39     63.95 o
  11   3   2     2777.20     2976.30    121.15 o
  12   3   2       70.33      158.33     69.16 o
  13   3   2      118.86      130.74     87.96 o
   0   4   2     4301.04     4324.24    158.03 o
   1   4   2    47740.31    47095.91    573.93 o
   2   4   2     3411.86     3584.36     61.99 o
   3   4   2      489.60      704.10     22.75 o
   4   4   2      124.43      195.99     22.85 o
   5   4   2     1214.68     1401.37     49.20 o
   6   4   2      257.99      225.17     32.47 o
   7   4   2     1847.29     1806.80     58.00 o
   8   4   2       55.99       20.96     38.49 o
   9   4   2     8425.55     8209.39    148.07 o
  10   4   2      201.01      192.27     51.90 o
  11   4   2       22.45      -31.45     55.51 o
  12   4   2       11.22      -45.08     75.27 o
  13   4   2      652.89      722.55     91.03 o
   1   5   2     5126.99     4675.19     82.09 o
   2   5   2      259.82      240.71     15.71 o
   3   5   2    19008.68    17912.50    224.65 o
   4   5   2      394.88      449.73     30.20 o
   5   5   2     4269.91     3875.10     75.72 o
   6   5   2      460.18      471.21     37.18 o
   7   5   2     2856.26     2767.42     67.56 o
   8   5   2       37.85       30.09     38.60 o
   9   5   2      843.75      834.56     58.75 o
  10   5   2      757.44      734.70     79.35 o
  11   5   2     1756.48     1702.92     86.82 o
  12   5   2      243.58      167.85     71.96 o
  13   5   2       89.89      146.72     75.62 o
   0   6   2    14752.50    15671.27    321.38 o
   1   6   2    21484.99    21118.80    319.06 o
   2   6   2      539.34      649.73     23.67 o
   3   6   2     3768.09     3430.62     54.57 o
   4   6   2     1767.03     1940.75     46.36 o
   5   6   2     4075.44     4109.10     72.20 o
   6   6   2       33.09       35.17     26.65 o
   7   6   2     6949.49     6600.63    111.74 o
   8   6   2      845.90      998.74     51.20 o
   9   6   2      476.16      603.15     55.15 o
  10   6   2       24.73       69.58     57.18 o
  11   6   2        0.32       -0.40     63.42 o
  12   6   2       67.46      102.54     83.32 o
  13   6   2        1.25      -33.29     87.94 o
   1   7   2     1212.50     1271.34     35.50 o
   2   7   2     1478.83     1771.20     48.95 o
   3   7   2    18209.63    18475.08    249.06 o
   4   7   2     4529.17     4718.16     89.75 o
   5   7   2    11428.01    10490.82    196.68 o
   6   7   2       34.75       37.46     32.25 o
   7   7   2       25.07       33.66     28.69 o
   8   7   2      171.27      177.93     48.52 o
   9   7   2      541.34      398.80     57.63 o
  10   7   2      206.36      165.07     65.66 o
  11   7   2      931.99      896.00     91.95 o
  12   7   2      173.44      145.86     86.86 o
   0   8   2       69.07      105.47     28.87 o
   1   8   2    10319.51    10384.20    161.98 o
   2   8   2     1579.38     1726.32     52.51 o
   3   8   2     2997.51     2591.59     54.39 o
   4   8   2      169.45      205.80     29.96 o
   5   8   2     1937.97     2067.53     72.92 o
   6   8   2       89.98       87.32     28.99 o
   7   8   2     7210.19     6765.30    131.77 o
   8   8   2      119.50       41.21     58.27 o
   9   8   2       73.52      169.53     67.52 o
  10   8   2       78.46       78.67     72.39 o
  11   8   2        1.37      -76.59     76.59 o
  12   8   2       52.58       24.52     85.58 o
   1   9   2      292.86      386.86     49.93 o
   2   9   2       32.88       26.62     29.06 o
   3   9   2     2225.02     2181.55     74.00 o
   4   9   2      627.89      565.70     35.91 o
   5   9   2     8119.78     7713.77    159.17 o
   6   9   2      168.35      160.25     51.39 o
   7   9   2       41.56      -29.81     55.48 o
   8   9   2      109.15      187.27     65.49 o
   9   9   2      949.01      977.51     82.92 o
  10   9   2        1.93      -71.16     71.16 o
  11   9   2       26.72      -76.07     76.07 o
   0  10   2       37.63       49.76     48.78 o
   1  10   2     2779.17     2656.58     61.66 o
   2  10   2      140.57      202.82     38.92 o
   3  10   2      931.36      918.42     36.34 o
   4  10   2      123.64      132.39     47.29 o
   5  10   2      141.29      104.60     56.93 o
   6  10   2       28.47       95.23     67.23 o
   7  10   2     1023.44     1094.26     75.84 o
   8  10   2       32.72      -61.14     61.14 o
   9  10   2      466.59      581.39     79.01 o
  10  10   2       33.28       41.15     77.79 o
  11  10   2       25.32       68.17     85.19 o
   1  11   2     5948.08     5687.86    110.71 o
   2  11   2      140.46      186.83     41.94 o
   3  11   2     1167.41     1246.92     46.93 o
   4  11   2      755.35      720.05     60.36 o
   5  11   2      259.33      309.31     58.70 o
   6  11   2        3.64      -52.25     52.25 o
   7  11   2      553.01      562.25     69.30 o
   8  11   2       50.66       46.70     66.25 o
   9  11   2        0.26       23.08     75.04 o
  10  11   2      148.64      196.51     83.74 o
   0  12   2     1357.55     1203.31     88.83 o
   1  12   2     7060.49     6601.76    140.74 o
   2  12   2      198.55      198.99     62.16 o
   3  12   2     1732.18     1778.10     72.47 o
   4  12   2      198.93      124.74     52.54 o
   5  12   2       25.86       68.23     57.12 o
   6  12   2       48.36        9.62     57.01 o
   7  12   2      286.04      254.38     66.73 o
   8  12   2       14.35        2.65     69.28 o
   9  12   2      353.68      371.00     81.26 o
   1  13   2       15.49      184.35     83.95 o
   2  13   2       22.96       12.07     56.34 o
   3  13   2     1696.59     1548.86     69.69 o
   4  13   2       89.30       16.10     53.10 o
   5  13   2        1.38       15.53     59.11 o
   6  13   2      215.21      147.00     62.13 o
   7  13   2      652.01      660.42     76.38 o
   8  13   2       79.10      -22.35     69.76 o
   0  14   2        1.10      194.37    236.12 o
   1  14   2       21.25      121.50    130.98 o
   2  14   2        1.01      -50.51    117.50 o
   3  14   2      211.17      262.20     67.67 o
   4  14   2       82.86       22.65     60.71 o
   5  14   2      151.99       79.49     65.00 o
   6  14   2        2.97      -62.03     62.03 o
   7  14   2       21.32      -36.82     67.67 o
   1  15   2       80.93      156.78     68.88 o
   2  15   2        0.00      -60.34     60.34 o
   3  15   2        2.03      -53.88     70.38 o
   4  15   2        1.58       20.14     57.58 o
   5  15   2      225.61      196.64     64.32 o
   6  15   2       17.00      -65.00     65.00 o
   0  16   2        6.36      -36.59    259.72 o
   1  16   2        1.21       17.15    198.43 o
   2  16   2       12.98       12.10     89.15 o
   3  16   2      725.95      909.54    120.66 o
   1   1   3      265.46      293.55     10.37 o
   2   1   3    12204.23    13206.23    175.30 o
   3   1   3      796.52      991.40     35.16 o
   4   1   3        6.86        4.00     23.05 o
   5   1   3       75.40      140.13     29.00 o
   6   1   3    10287.78    10767.94    172.48 o
   7   1   3      370.04      443.88     49.46 o
   8   1   3     1100.64     1036.05     57.38 o
   9   1   3      107.92      113.31     48.84 o
  10   1   3      117.70       65.57     54.28 o
  11   1   3        0.24      -58.92     58.92 o
  12   1   3       89.74       19.29     66.29 o
  13   1   3      136.47       10.59     74.51 o
   0   2   3    20707.89    22003.09    320.97 o
   1   2   3     7785.80     8217.90     92.84 o
   2   2   3     1629.67     1667.42     30.00 o
   3   2   3       28.37       20.84     18.34 o
   4   2   3     5182.25     5333.37     91.80 o
   5   2   3       97.64       73.79     28.12 o
   6   2   3     1428.06     1585.85     54.07 o
   7   2   3        6.79      -30.26     35.58 o
   8   2   3      305.08      266.37     47.54 o
   9   2   3     1311.54     1371.84     68.39 o
  10   2   3      536.36      548.72     61.04 o
  11   2   3       46.67       23.18     58.79 o
  12   2   3      217.83      177.00     69.98 o
  13   2   3       74.19      -42.25     72.99 o
   1   3   3     4351.76     4212.81     54.77 o
   2   3   3     9831.66    10675.31    109.32 o
   3   3   3     2165.24     2638.14     48.13 o
   4   3   3     2072.99     1858.25     47.72 o
   5   3   3       95.90       56.07     26.49 o
   6   3   3       71.89       28.96     29.67 o
   7   3   3      273.09      278.10     37.89 o
   8   3   3      458.63      414.46     48.42 o
   9   3   3       51.77       22.82     49.20 o
  10   3   3       12.63      -28.69     53.89 o
  11   3   3      180.34       39.17     60.33 o
  12   3   3      249.29      317.48     72.18 o
  13   3   3       83.36      -45.06     79.26 o
   0   4   3       51.34      175.58     25.27 o
   1   4   3      630.39      496.92     19.10 o
   2   4   3      928.79      818.53     21.55 o
   3   4   3     2970.47     3464.98     52.37 o
   4   4   3       31.05       22.36     20.53 o
   5   4   3       49.66       88.21     27.61 o
   6   4   3     1299.47     1173.34     45.48 o
   7   4   3     1043.36      856.45     46.12 o
   8   4   3      125.25      121.44     39.68 o
   9   4   3       35.94      -44.41     44.41 o
  10   4   3      342.48      417.42     63.09 o
  11   4   3      357.96      264.19     58.55 o
  12   4   3       95.74       47.39     72.73 o
  13   4   3        3.76      -76.28     76.28 o
   1   5   3     1315.02     1389.77     34.73 o
   2   5   3     4761.92     4704.72     76.85 o
   3   5   3     1765.98     1727.48     39.95 o
   4   5   3       16.57        7.36     18.38 o
   5   5   3     2524.67     2308.17     61.08 o
   6   5   3      357.18      322.97     33.42 o
   7   5   3      584.92      645.76     45.08 o
   8   5   3     1095.94     1141.82     60.78 o
   9   5   3      324.92      238.46     48.94 o
  10   5   3      625.62      681.51     60.61 o
  11   5   3      100.53      150.81     67.00 o
  12   5   3       73.38       28.15     71.56 o
  13   5   3        5.77       12.28     90.22 o
   0   6   3     3866.84     3461.60     94.20 o
   1   6   3     2807.82     3001.25     56.45 o
   2   6   3      284.00      413.64     18.68 o
   3   6   3      108.46       68.04     17.80 o
   4   6   3        8.78       16.37     19.72 o
   5   6   3      328.16      385.83     34.68 o
   6   6   3      625.78      624.38     40.85 o
   7   6   3     1313.22     1205.40     49.05 o
   8   6   3       11.28       -0.27     39.73 o
   9   6   3      406.93      391.74     57.49 o
  10   6   3     5225.09     5234.34    130.00 o
  11   6   3       46.37        5.43     62.92 o
  12   6   3      713.56      624.04     92.66 o
  13   6   3        4.23       32.06    102.97 o
   1   7   3     6298.46     6635.94    115.70 o
   2   7   3     1357.25     1345.48     40.51 o
   3   7   3     3282.35     3431.73     61.45 o
   4   7   3      433.93      432.11     31.53 o
   5   7   3     1039.81      871.10     47.39 o
   6   7   3        7.73      -31.03     31.03 o
   7   7   3      121.26       99.34     35.29 o
   8   7   3       76.61       50.70     46.93 o
   9   7   3     2214.54     2030.96     81.60 o
  10   7   3       15.12      -61.86     61.86 o
  11   7   3       69.47       68.06     79.05 o
  12   7   3      549.33      648.37     96.60 o
   0   8   3    11411.19    11470.71    263.37 o
   1   8   3      160.57      124.59     36.08 o
   2   8   3      243.77      252.75     26.66 o
   3   8   3       95.22       80.08     24.45 o
   4   8   3     3186.66     3417.70     68.16 o
   5   8   3      597.51      585.92     39.48 o
   6   8   3       20.74       47.46     27.50 o
   7   8   3      363.34      356.80     47.43 o
   8   8   3      397.50      447.16     85.27 o
   9   8   3       19.81      132.76     67.14 o
  10   8   3       15.62       37.10     72.27 o
  11   8   3       16.52       44.84     80.91 o
  12   8   3        0.01       31.41     83.47 o
   1   9   3      133.72       82.50     33.35 o
   2   9   3     1619.47     1656.99     49.04 o
   3   9   3     2465.94     2679.70     64.44 o
   4   9   3     2028.75     2091.55     59.37 o
   5   9   3      415.72      308.21     48.28 o
   6   9   3      420.29      441.06     63.54 o
   7   9   3      190.97      191.23     58.88 o
   8   9   3     1469.58     1332.64     83.61 o
   9   9   3      147.84      127.19     68.89 o
  10   9   3      114.28       93.08     75.94 o
  11   9   3       42.40      246.50     84.12 o
   0  10   3      371.53      367.82     89.91 o
   1  10   3     4498.27     4370.56     91.25 o
   2  10   3     1863.13     1920.41     85.67 o
   3  10   3      383.27      386.89     36.30 o
   4  10   3      111.40       74.21     64.21 o
   5  10   3      884.81      845.76     78.02 o
   6  10   3     2836.59     2969.12    111.36 o
   7  10   3      585.85      432.51     65.18 o
   8  10   3      783.57      878.17     77.44 o
   9  10   3       47.02      -17.16     69.64 o
  10  10   3      165.09      203.21     80.74 o
  11  10   3        3.48      -84.58     84.58 o
   1  11   3      460.84      499.05     37.22 o
   2  11   3      342.52      227.31     36.65 o
   3  11   3     3612.13     3602.24    113.29 o
   4  11   3     3584.95     3245.93    105.06 o
   5  11   3      134.26      178.85     57.76 o
   6  11   3     1371.61     1364.92     85.20 o
   7  11   3       16.46       19.96     60.47 o
   8  11   3     1226.14     1224.39     88.19 o
   9  11   3      512.89      513.56     81.49 o
  10  11   3       80.22      181.52     83.44 o
   0  12   3      602.03      615.82    158.11 o
   1  12   3     2958.97     2913.75     96.80 o
   2  12   3     1341.93     1481.45    117.57 o
   3  12   3      244.90      288.54     47.49 o
   4  12   3      412.28      344.72     95.58 o
   5  12   3     1043.24     1024.55     75.27 o
   6  12   3      491.25      327.10     64.88 o
   7  12   3      888.59      896.84     93.84 o
   8  12   3      227.49      256.01     75.73 o
   9  12   3       33.54      -68.38     76.20 o
   1  13   3      114.24      140.24     57.79 o
   2  13   3      784.62      867.39    110.63 o
   3  13   3        3.45       65.11     46.92 o
   4  13   3     1150.72     1254.22     84.64 o
   5  13   3      873.55      928.09    100.81 o
   6  13   3        9.04       32.34     60.88 o
   7  13   3        0.62       26.01     66.34 o
   8  13   3        0.09      -62.52     70.38 o
   0  14   3     3505.85     3697.71    403.04 o
   1  14   3      236.08      465.68    104.25 o
   2  14   3       63.85       67.19     60.46 o
   3  14   3        3.32        0.65     47.78 o
   4  14   3      558.92      499.74     65.15 o
   5  14   3      370.36      463.21     70.37 o
   6  14   3       84.27       53.39     63.06 o
   7  14   3      146.85      221.19     72.00 o
   1  15   3        9.32       17.73     71.69 o
   2  15   3     1558.68     1757.78     98.50 o
   3  15   3     1558.53     1506.86    123.57 o
   4  15   3        4.96        8.45     59.13 o
   5  15   3      735.48      851.41     97.90 o
   0  16   3      525.33      507.12    308.44 o
   1  16   3      546.94      689.20    219.17 o
   2  16   3        5.84      -86.64     86.64 o
   3  16   3      114.94      156.60    102.06 o
   0   0   4    67498.74    65111.13   2452.75 o
   1   0   4     1982.10     1970.01     55.44 o
   2   0   4      957.96     1699.05     82.68 o
   3   0   4       34.83      142.66     39.45 o
   4   0   4     3579.33     3612.81    101.84 o
   5   0   4      450.71      560.51     50.70 o
   6   0   4     1211.15     1129.34     70.39 o
   7   0   4     1555.95     1688.91     86.22 o
   8   0   4     2497.17     2928.34    116.85 o
   9   0   4        1.03      129.50     71.54 o
  10   0   4     1536.17     1846.83    116.01 o
  11   0   4       16.03      -12.94     87.99 o
  12   0   4      681.61      416.20    104.62 o
  13   0   4      162.68       -2.93    104.78 o
   1   1   4     4625.62     4893.39     67.59 o
   2   1   4   178668.84   183642.80   2313.64 o
   3   1   4    35027.50    38035.19    517.93 o
   4   1   4     3335.76     2800.98     65.03 o
   5   1   4     2554.71     2577.06     63.56 o
   6   1   4     6206.37     5720.38    108.13 o
   7   1   4       43.22       30.45     36.65 o
   8   1   4       33.69       27.05     42.67 o
   9   1   4       20.81       10.22     49.09 o
  10   1   4     1241.45     1228.53     73.12 o
  11   1   4      320.60      323.78     66.70 o
  12   1   4     1264.03     1354.08     89.13 o
  13   1   4       27.29       29.67     73.55 o
   0   2   4    42355.36    40314.95    770.41 o
   1   2   4      429.39      442.86     16.96 o
   2   2   4    65882.96    65714.02    693.18 o
   3   2   4     4764.85     4851.02     77.08 o
   4   2   4     1418.39     1360.87     42.21 o
   5   2   4      427.65      423.98     31.61 o
   6   2   4     8272.72     7530.66    131.19 o
   7   2   4     1092.72     1075.32     51.89 o
   8   2   4     8448.73     8265.70    162.72 o
   9   2   4       40.52      -21.10     49.66 o
  10   2   4      485.27      622.44     63.81 o
  11   2   4      160.50      146.00     63.35 o
  12   2   4       16.17      -61.09     66.01 o
  13   2   4      125.37       11.98     74.47 o
   1   3   4      118.07      144.90     13.35 o
   2   3   4     1535.56     1489.68     30.06 o
   3   3   4     1703.53     1783.30     39.76 o
   4   3   4    21406.75    20044.93    268.98 o
   5   3   4        3.62        6.43     27.10 o
   6   3   4    12780.49    12603.21    185.45 o
   7   3   4      242.16      203.86     36.79 o
   8   3   4     1648.20     1671.31     62.92 o
   9   3   4      153.16       87.79     46.12 o
  10   3   4     2369.43     2445.64     83.21 o
  11   3   4       39.42       29.05     57.28 o
  12   3   4      584.76      610.38     70.50 o
  13   3   4        7.01      -18.38     78.00 o
   0   4   4     4108.40     3691.68    111.78 o
   1   4   4        5.00       55.28     12.16 o
   2   4   4    26022.25    25538.38    303.16 o
   3   4   4     3022.45     3099.77     49.57 o
   4   4   4      241.66      299.97     26.04 o
   5   4   4     1150.22     1176.52     43.53 o
   6   4   4    15391.47    15262.29    218.50 o
   7   4   4     1160.71     1177.16     54.56 o
   8   4   4     3711.55     3722.44     90.06 o
   9   4   4      948.24      882.59     58.21 o
  10   4   4       22.60       11.99     51.39 o
  11   4   4      102.49       45.11     55.50 o
  12   4   4        5.12       52.18     73.67 o
  13   4   4       35.20       88.95     80.80 o
   1   5   4     3996.46     4294.91     64.18 o
   2   5   4     2922.59     2560.57     44.47 o
   3   5   4       58.21       45.11     16.81 o
   4   5   4    20529.36    19169.87    245.80 o
   5   5   4     3837.68     3702.19     85.03 o
   6   5   4     2826.83     2774.44     70.04 o
   7   5   4      229.79      267.01     38.45 o
   8   5   4     1220.50     1188.90     67.32 o
   9   5   4       28.82       -6.78     45.59 o
  10   5   4       17.48       55.50     58.52 o
  11   5   4      195.85      232.34     68.34 o
  12   5   4       68.65       95.80     73.91 o
  13   5   4       20.70      -73.93     87.05 o
   0   6   4     7925.80     7397.03    170.91 o
   1   6   4     2668.80     2919.32     78.87 o
   2   6   4    19514.90    19332.03    242.69 o
   3   6   4     1895.87     2074.03     44.44 o
   4   6   4      175.68      222.37     28.77 o
   5   6   4       91.72       72.92     23.39 o
   6   6   4    11103.92    10642.21    174.81 o
   7   6   4      269.83      222.46     37.98 o
   8   6   4     3720.81     3715.92     86.66 o
   9   6   4        3.97        8.01     47.43 o
  10   6   4        0.15       19.37     55.70 o
  11   6   4      107.10       25.86     64.26 o
  12   6   4      189.99      328.86     81.05 o
   1   7   4     2112.25     2267.68     56.52 o
   2   7   4    15314.10    15372.36    199.91 o
   3   7   4      782.14      970.40     41.57 o
   4   7   4     2312.66     2118.67     58.55 o
   5   7   4       26.87       17.06     24.12 o
   6   7   4     3995.63     3693.61     84.16 o
   7   7   4       11.22       23.26     37.86 o
   8   7   4        1.14      -44.87     44.87 o
   9   7   4      123.67       80.85     53.00 o
  10   7   4      982.50     1025.06    111.50 o
  11   7   4        0.41      -74.20     74.20 o
  12   7   4     1204.37     1216.23    105.83 o
   0   8   4    22430.07    21705.13    529.00 o
   1   8   4      218.12      284.07     34.65 o
   2   8   4     1794.21     1664.86     43.50 o
   3   8   4      204.87      214.27     31.06 o
   4   8   4      233.64      256.44     29.91 o
   5   8   4      398.30      513.70     42.41 o
   6   8   4      328.24      302.61     68.11 o
   7   8   4     1067.45      955.88     63.65 o
   8   8   4      808.14      941.71     75.82 o
   9   8   4      699.78      755.44     77.53 o
  10   8   4     3529.29     3381.72    129.24 o
  11   8   4        0.43        2.99     78.60 o
  12   8   4       27.87      -22.89     85.99 o
   1   9   4      313.47      315.19     27.70 o
   2   9   4     7271.64     7252.97    126.19 o
   3   9   4      203.00      251.99     28.35 o
   4   9   4     1512.69     1551.77     52.84 o
   5   9   4       76.03       73.43     52.31 o
   6   9   4      265.91      329.84     63.54 o
   7   9   4      977.83      968.49     73.64 o
   8   9   4      277.80      190.47     66.01 o
   9   9   4        7.65        4.62     69.51 o
  10   9   4       51.32       62.64     74.45 o
  11   9   4      240.34      145.36     85.30 o
   0  10   4     1225.16     1238.97     87.25 o
   1  10   4      634.60      629.87     35.44 o
   2  10   4     1423.61     1416.27     56.68 o
   3  10   4      246.78      295.34     32.43 o
   4  10   4       77.00      134.41     42.38 o
   5  10   4       30.44      -40.11     53.38 o
   6  10   4      948.67     1052.69     78.32 o
   7  10   4      257.61      247.01     63.75 o
   8  10   4      105.77      205.10     68.17 o
   9  10   4        3.15        8.23     70.42 o
  10  10   4      324.58      267.97     83.41 o
  11  10   4        6.46      -82.20     82.20 o
   1  11   4      316.48      368.55     51.90 o
   2  11   4     2482.57     2323.35    114.56 o
   3  11   4      653.41      616.17     45.15 o
   4  11   4     3412.10     3184.78    105.39 o
   5  11   4       10.16       47.96     56.30 o
   6  11   4      696.47      790.03     74.61 o
   7  11   4       34.50       88.60     61.77 o
   8  11   4        0.36      -94.96     94.96 o
   9  11   4       45.32       66.87     75.73 o
  10  11   4       50.50       95.53     81.53 o
   0  12   4      678.18      986.94    244.18 o
   1  12   4      314.94      365.60     51.65 o
   2  12   4     5637.12     5320.12    147.35 o
   3  12   4      596.27      537.88     68.52 o
   4  12   4      118.12       96.04     53.87 o
   5  12   4        2.43       10.73     58.75 o
   6  12   4      883.71      862.19     92.00 o
   7  12   4      272.33      318.07     69.99 o
   8  12   4      254.96      121.44     74.06 o
   9  12   4      201.08      142.41     80.00 o
   1  13   4        1.70      -44.23     60.14 o
   2  13   4      807.92      710.99     68.74 o
   3  13   4      231.76      107.96     88.24 o
   4  13   4      507.56      513.05     73.01 o
   5  13   4      149.79      164.77     64.94 o
   6  13   4     1048.71     1152.87     87.99 o
   7  13   4       12.03      -65.91     65.91 o
   8  13   4       87.47       25.69     75.51 o
   0  14   4      128.80     -214.03    230.53 o
   1  14   4      241.14      186.02     68.64 o
   2  14   4      421.87      438.45     66.90 o
   3  14   4        0.32       45.82     52.20 o
   4  14   4      134.84       87.04     60.09 o
   5  14   4       15.00      -63.28     63.28 o
   6  14   4      140.09      244.89     69.35 o
   7  14   4      227.25      122.11     73.22 o
   1  15   4       46.41      121.16     75.88 o
   2  15   4      393.53      274.98     91.50 o
   3  15   4      186.24      181.21     76.91 o
   4  15   4       11.53      -38.33     60.08 o
   5  15   4        9.86       40.51     67.41 o
   0  16   4      481.66      386.93    312.04 o
   1  16   4       25.88     -130.44    185.14 o
   2  16   4       38.56      -44.36     93.02 o
   3  16   4       37.63      100.20     80.42 o
   1   1   5     3027.88     3247.18     60.88 o
   2   1   5   103116.29   107811.95   1364.62 o
   3   1   5    22799.52    23484.19    327.13 o
   4   1   5      635.42      555.36     30.19 o
   5   1   5     9284.37     9433.69    152.19 o
   6   1   5      889.70      818.59     45.66 o
   7   1   5       50.69       47.28     38.49 o
   8   1   5      176.17      129.13     44.60 o
   9   1   5        0.83      -49.00     49.00 o
  10   1   5       72.47       51.58     55.53 o
  11   1   5      360.07      290.29     65.57 o
  12   1   5        0.66      -56.08     67.14 o
  13   1   5       18.57      105.30     75.71 o
   0   2   5    10304.29    10531.69    254.97 o
   1   2   5    17375.80    18093.86    225.78 o
   2   2   5     3442.06     4074.32     62.28 o
   3   2   5     1087.19     1104.76     34.64 o
   4   2   5       74.08       75.36     22.37 o
   5   2   5      110.90       74.94     28.03 o
   6   2   5      177.24      152.96     32.82 o
   7   2   5       83.78       25.51     38.64 o
   8   2   5        1.69      -24.92     43.22 o
   9   2   5     1861.75     1802.35     76.34 o
  10   2   5        0.92       -0.44     53.37 o
  11   2   5        0.53      -46.41     60.47 o
  12   2   5        0.56       34.57     68.72 o
  13   2   5      496.12      587.98     84.81 o
   1   3   5     1376.34     1609.49     33.54 o
   2   3   5    16646.35    17278.44    191.27 o
   3   3   5     1679.63     1552.39     37.84 o
   4   3   5    12203.35    12137.09    171.73 o
   5   3   5      415.09      426.15     31.33 o
   6   3   5       41.31        2.67     30.62 o
   7   3   5      189.74      147.12     36.17 o
   8   3   5     2070.03     1858.73     65.37 o
   9   3   5      185.49      176.72     47.71 o
  10   3   5      328.67      237.87     54.56 o
  11   3   5      288.76      392.05     61.99 o
  12   3   5        3.90      -60.24     60.24 o
  13   3   5        7.73      -21.95     89.69 o
   0   4   5    11312.40    11905.19    243.57 o
   1   4   5      140.46      119.14     18.08 o
   2   4   5    15616.63    16599.49    193.49 o
   3   4   5        7.34        4.30     12.31 o
   4   4   5     5500.37     5977.02    101.85 o
   5   4   5     1784.38     1754.68     52.91 o
   6   4   5     8195.00     7855.73    135.82 o
   7   4   5      309.40      233.69     41.80 o
   8   4   5      201.99      138.99     42.67 o
   9   4   5      235.99      206.93     49.50 o
  10   4   5      136.96      178.60     52.30 o
  11   4   5      164.62      197.77     58.97 o
  12   4   5      474.69      377.72     79.17 o
  13   4   5      192.56      319.56     94.28 o
   1   5   5       71.58       64.55     12.18 o
   2   5   5       69.27      120.65     21.13 o
   3   5   5      805.40      874.06     28.09 o
   4   5   5     5329.01     5197.32     88.06 o
   5   5   5     1740.79     1642.10     49.26 o
   6   5   5        9.29      -32.38     32.38 o
   7   5   5      127.85       79.34     36.93 o
   8   5   5      842.36      807.27     52.33 o
   9   5   5     1949.67     1933.66     71.79 o
  10   5   5       63.80       30.94     55.82 o
  11   5   5      205.02       99.79     67.18 o
  12   5   5      111.05      121.74     74.17 o
  13   5   5       39.43       40.67    102.18 o
   0   6   5     1953.15     1759.88     69.92 o
   1   6   5     6154.02     6643.19    100.88 o
   2   6   5       94.76       72.55     15.96 o
   3   6   5     1072.58     1056.25     34.10 o
   4   6   5     1529.77     1625.40     54.31 o
   5   6   5      376.79      397.38     31.98 o
   6   6   5       48.32       47.77     27.33 o
   7   6   5     6909.84     6651.47    115.00 o
   8   6   5        9.98      -26.05     40.21 o
   9   6   5     2200.87     2108.74     79.82 o
  10   6   5      359.06      378.80     63.30 o
  11   6   5        5.80       70.50     64.33 o
  12   6   5       49.12      121.73     84.79 o
   1   7   5       39.59       49.18     22.89 o
   2   7   5      922.76      836.30     29.33 o
   3   7   5     1771.85     1686.09     43.37 o
   4   7   5     2696.26     2612.09     69.70 o
   5   7   5     3341.91     3278.96     76.53 o
   6   7   5        2.34       22.89     24.46 o
   7   7   5     1287.98     1294.97     57.66 o
   8   7   5        0.64      -45.16     45.16 o
   9   7   5      483.67      540.44     60.87 o
  10   7   5     1371.27     1212.84     83.35 o
  11   7   5       78.93      -16.26     83.17 o
  12   7   5       13.50       43.18     85.38 o
   0   8   5     4890.05     4702.59    136.61 o
   1   8   5       12.59       20.00     20.83 o
   2   8   5     3192.38     3075.23     63.20 o
   3   8   5      316.91      421.21     35.77 o
   4   8   5     1030.39     1015.87     41.43 o
   5   8   5      519.96      493.71     45.13 o
   6   8   5     3598.03     3428.86    116.94 o
   7   8   5      240.80      355.22     59.13 o
   8   8   5      163.07      184.56     64.87 o
   9   8   5        1.29       43.55     66.47 o
  10   8   5        3.18       31.99     73.39 o
  11   8   5       29.72       37.02     78.72 o
  12   8   5       61.79       84.22     88.99 o
   1   9   5     2733.48     2552.67     61.57 o
   2   9   5     4038.42     3833.82     82.26 o
   3   9   5      753.14      836.69     36.65 o
   4   9   5     2622.40     2597.93     69.28 o
   5   9   5       45.91      -34.54     51.61 o
   6   9   5      118.70        5.60     60.22 o
   7   9   5      161.07      151.81     65.30 o
   8   9   5      177.92      172.95     66.30 o
   9   9   5      305.46      183.10     73.39 o
  10   9   5       29.58       12.68     75.59 o
  11   9   5      492.29      636.65     98.72 o
   0  10   5      954.42     1190.36    103.32 o
   1  10   5     1106.57     1244.94     57.27 o
   2  10   5      177.98      209.00     35.77 o
   3  10   5        1.96       -7.10     31.87 o
   4  10   5       13.00      -23.40     48.80 o
   5  10   5     1068.58      989.80     73.25 o
   6  10   5      391.26      479.28     69.75 o
   7  10   5      121.04       42.45     67.26 o
   8  10   5      124.51      131.18     68.91 o
   9  10   5     1098.79     1072.16     89.10 o
  10  10   5        3.97      127.14     97.24 o
   1  11   5     1816.14     1904.55     68.04 o
   2  11   5       91.37      115.52     52.66 o
   3  11   5     2758.08     2739.77     89.14 o
   4  11   5       99.18      154.46    113.67 o
   5  11   5      560.86      375.00     63.71 o
   6  11   5      845.71      711.20     94.32 o
   7  11   5        8.60      -28.04     68.78 o
   8  11   5       60.80        3.29     69.60 o
   9  11   5       11.31       54.85     76.48 o
  10  11   5      362.93      398.79     88.84 o
   0  12   5      745.25     1115.47    244.74 o
   1  12   5     1199.43     1334.88    107.87 o
   2  12   5      689.20      690.74     68.30 o
   3  12   5       85.69       80.43     63.53 o
   4  12   5       18.24       51.48     54.26 o
   5  12   5        0.12      -40.30     64.05 o
   6  12   5      553.60      766.85     81.42 o
   7  12   5      578.47      599.47     75.95 o
   8  12   5      350.54      333.28     78.48 o
   9  12   5      298.20      307.97     84.62 o
   1  13   5       52.87       79.30     67.53 o
   2  13   5      876.93      936.04    107.16 o
   3  13   5       29.10        0.76     50.36 o
   4  13   5      779.83      847.31     71.43 o
   5  13   5      465.02      624.31     84.74 o
   6  13   5       91.15      127.26     72.61 o
   7  13   5        3.93       -1.60     68.06 o
   8  13   5      313.72      207.45     79.28 o
   0  14   5     2109.39     1954.16    315.65 o
   1  14   5        9.87      116.52     91.80 o
   2  14   5        7.70        4.79     62.78 o
   3  14   5      303.48      418.62     59.93 o
   4  14   5      103.45       99.81     62.35 o
   5  14   5        7.57       44.31     75.37 o
   6  14   5        4.58      -37.49     95.92 o
   7  14   5      956.91     1063.79     90.03 o
   1  15   5       32.41      -24.04     78.91 o
   2  15   5      228.06      176.47    166.21 o
   3  15   5      490.81      658.61     89.05 o
   4  15   5      263.21      305.41     94.66 o
   5  15   5      924.70      995.41     87.99 o
   0  16   5      835.52      972.72    333.66 o
   1  16   5      248.16      312.70    359.53 o
   2  16   5       32.89       30.27    107.47 o
   3  16   5       84.21      164.80     85.51 o
   0   0   6    16609.05    17591.84    697.83 o
   1   0   6    48616.43    44746.86   1208.41 o
   2   0   6    57931.01    58884.32   1293.22 o
   3   0   6    18819.79    19665.72    456.26 o
   4   0   6      411.36      487.16     55.34 o
   5   0   6    44910.09    47285.79    919.26 o
   6   0   6      968.19      978.08     68.49 o
   7   0   6     2356.17     2033.41     98.36 o
   8   0   6      972.81     1020.26     86.26 o
   9   0   6      983.04     1201.81     96.69 o
  10   0   6      291.61      368.77     87.22 o
  11   0   6       37.99      209.27     89.94 o
  12   0   6       10.96      -95.70     95.70 o
  13   0   6        0.05      258.71    112.17 o
   1   1   6     6877.53     6541.55    129.95 o
   2   1   6     3288.50     3421.80     71.42 o
   3   1   6    11272.46     9934.55    149.20 o
   4   1   6      466.77      618.69     33.74 o
   5   1   6    30779.08    30231.37    425.05 o
   6   1   6      945.98      927.31     56.91 o
   7   1   6       70.91       89.50     44.87 o
   8   1   6      653.79      523.47     53.43 o
   9   1   6     2507.84     2453.98     85.88 o
  10   1   6       20.44      -29.68     55.79 o
  11   1   6      671.93      837.18     76.20 o
  12   1   6       30.45       -0.91     65.71 o
  13   1   6      163.35      223.23     79.70 o
   0   2   6     5861.33     5868.82    243.89 o
   1   2   6    39631.98    38842.48    528.47 o
   2   2   6     4035.24     4243.63     81.61 o
   3   2   6     3256.35     3178.42     58.60 o
   4   2   6        6.55       23.36     21.84 o
   5   2   6    10763.96    10887.40    171.01 o
   6   2   6       60.44       44.80     30.16 o
   7   2   6     5285.99     4865.59     96.87 o
   8   2   6      117.55      150.79     42.31 o
   9   2   6     1241.80     1379.00     63.55 o
  10   2   6        5.68      -13.50     50.26 o
  11   2   6       78.17       34.64     56.18 o
  12   2   6       10.21      -60.23     60.23 o
  13   2   6       62.87       -0.64     76.78 o
   1   3   6    13756.91    13769.97    178.52 o
   2   3   6     5591.69     5316.52     79.85 o
   3   3   6    29299.14    29674.84    367.95 o
   4   3   6     1103.67     1299.08     40.95 o
   5   3   6     5466.20     4987.90     88.59 o
   6   3   6     1463.58     1492.46     69.09 o
   7   3   6       50.92       23.17     36.22 o
   8   3   6      474.81      429.84     46.75 o
   9   3   6      339.43      350.21     50.69 o
  10   3   6      176.67       96.40     54.83 o
  11   3   6      921.52     1149.09     73.44 o
  12   3   6       15.62       35.60     64.05 o
  13   3   6        0.50      -88.16     88.16 o
   0   4   6     7656.97     7116.51    157.96 o
   1   4   6    27917.24    26241.66    343.14 o
   2   4   6      659.28      753.60     28.16 o
   3   4   6      258.07      391.77     26.04 o
   4   4   6      424.42      325.19     30.13 o
   5   4   6       21.77       56.38     29.92 o
   6   4   6      365.85      398.58     39.83 o
   7   4   6     2524.77     2332.16     67.74 o
   8   4   6        0.54        2.74     44.78 o
   9   4   6     4183.12     4184.94    102.06 o
  10   4   6      475.76      633.16     59.47 o
  11   4   6      275.01      395.77     67.63 o
  12   4   6       57.92       30.58     72.51 o
  13   4   6      627.37      611.26    102.00 o
   1   5   6     1365.24     1328.05     38.53 o
   2   5   6    19914.06    20921.28    265.72 o
   3   5   6    11606.34    11419.74    163.45 o
   4   5   6     1581.31     1767.17     80.99 o
   5   5   6     8528.93     7830.80    131.69 o
   6   5   6      420.47      479.44     41.29 o
   7   5   6     2393.66     2325.34     70.79 o
   8   5   6      313.59      331.11     46.55 o
   9   5   6     1404.24     1421.06     65.42 o
  10   5   6      102.03      131.45     56.74 o
  11   5   6      566.88      726.84     78.01 o
  12   5   6     1000.83      947.24    110.06 o
  13   5   6      218.56      306.61    108.57 o
   0   6   6        8.98       76.11     28.94 o
   1   6   6    11001.40    10181.79    144.48 o
   2   6   6     3250.76     3500.88     79.62 o
   3   6   6     2043.70     1840.87     58.77 o
   4   6   6      104.20       76.33     38.69 o
   5   6   6     2427.94     2475.16     60.49 o
   6   6   6      425.94      407.95     43.41 o
   7   6   6     1701.96     1648.86     59.84 o
   8   6   6      100.07       81.14     42.37 o
   9   6   6     3104.35     3030.11     89.58 o
  10   6   6        0.08      -56.73     56.73 o
  11   6   6       17.99      116.51     70.45 o
  12   6   6      111.02      153.61     88.44 o
   1   7   6     1988.01     1956.06     46.24 o
   2   7   6      587.33      593.10     29.12 o
   3   7   6     4720.23     4292.51     87.61 o
   4   7   6     3019.40     3052.51     75.92 o
   5   7   6     5915.24     5444.17    167.39 o
   6   7   6        0.07      -31.15     35.84 o
   7   7   6      165.07       36.32     42.75 o
   8   7   6      359.14      268.90     52.00 o
   9   7   6      507.40      437.48     65.81 o
  10   7   6       17.75      151.03     66.77 o
  11   7   6      119.63       33.68     77.44 o
  12   7   6       14.34       61.81     86.50 o
   0   8   6     6563.73     7035.63    193.23 o
   1   8   6     2473.34     2324.10     54.16 o
   2   8   6     3974.43     3941.65     76.15 o
   3   8   6     2626.02     2471.24     99.46 o
   4   8   6       95.19       44.78     29.83 o
   5   8   6      558.36      641.96     54.07 o
   6   8   6     2196.87     2135.10     92.44 o
   7   8   6     1381.36     1452.52     78.37 o
   8   8   6       28.60        0.72     61.34 o
   9   8   6      169.68       53.36     68.80 o
  10   8   6       63.52       -6.53     75.47 o
  11   8   6       66.02      -65.32     77.66 o
   1   9   6     1371.96     1500.76     44.31 o
   2   9   6      572.60      625.53     47.03 o
   3   9   6     2388.73     2377.29     66.27 o
   4   9   6     1726.56     1638.22     77.98 o
   5   9   6     4317.97     4167.90    127.55 o
   6   9   6      145.29       65.22     60.94 o
   7   9   6     1064.44     1081.57     86.64 o
   8   9   6      458.87      496.87     85.61 o
   9   9   6      248.87      233.87     75.33 o
  10   9   6        6.01       90.07     79.29 o
  11   9   6       83.68      126.78     85.26 o
   0  10   6       35.74       10.76     46.56 o
   1  10   6     4323.14     3914.84     77.33 o
   2  10   6     2271.17     2141.97     61.74 o
   3  10   6       19.28       -2.50     43.12 o
   4  10   6       11.13        7.45     50.56 o
   5  10   6        0.45       93.43     58.42 o
   6  10   6      333.60      392.74     86.82 o
   7  10   6     1497.08     1621.41     97.58 o
   8  10   6      176.15       46.40     69.20 o
   9  10   6      348.46      378.26     80.27 o
  10  10   6        1.20      -43.85     78.37 o
   1  11   6     4079.17     3672.14     98.86 o
   2  11   6      933.78      840.05     53.73 o
   3  11   6     1055.36      997.58     62.10 o
   4  11   6        0.25       48.85     54.82 o
   5  11   6      407.88      466.07     67.72 o
   6  11   6      234.76      109.42     68.89 o
   7  11   6      235.47      284.56     76.16 o
   8  11   6        2.96      -50.63     69.41 o
   9  11   6        0.00       40.27     77.19 o
  10  11   6        0.76      -80.64     80.64 o
   0  12   6     1161.16     1084.83     97.35 o
   1  12   6      474.67      508.85     54.69 o
   2  12   6      197.86      159.59     49.51 o
   3  12   6      133.32      178.27     50.95 o
   4  12   6      111.97       50.82     57.72 o
   5  12   6       43.95      107.89     63.12 o
   6  12   6        4.38      -11.09     66.82 o
   7  12   6       76.09      105.35     75.83 o
   8  12   6       46.37      -53.40     72.74 o
   9  12   6      525.91      400.44     87.93 o
   1  13   6     1657.84     1530.13    108.15 o
   2  13   6      352.27      321.35     49.36 o
   3  13   6       18.48       39.89     69.58 o
   4  13   6       16.07      -24.74     59.34 o
   5  13   6       89.25       85.06     67.38 o
   6  13   6      171.58      244.63     75.71 o
   7  13   6      285.46      140.36     81.92 o
   8  13   6       42.40       31.12     76.14 o
   0  14   6       13.09     -184.46    206.26 o
   1  14   6      427.10      477.37    128.46 o
   2  14   6       19.28       95.53     88.85 o
   3  14   6      254.70      302.58     61.17 o
   4  14   6      150.90      122.64     64.48 o
   5  14   6       16.66       12.33     67.57 o
   6  14   6      219.40      214.09     77.75 o
   1  15   6       29.72        3.76     85.98 o
   2  15   6       12.80       82.19     92.28 o
   3  15   6      118.48       74.79     62.76 o
   4  15   6       24.50       63.69     67.36 o
   5  15   6      598.39      490.18     81.28 o
   0  16   6      155.36      200.19    269.58 o
   1  16   6        9.49     -191.77    191.77 o
   2  16   6       99.92      202.43    107.45 o
   1   1   7     1017.31     1141.57     45.60 o
   2   1   7    10243.24    10475.71    166.08 o
   3   1   7     1280.78     1411.75     56.72 o
   4   1   7      377.77      487.06     31.21 o
   5   1   7     2185.39     2155.21     58.38 o
   6   1   7      127.82      165.70     32.61 o
   7   1   7      449.89      432.87     42.63 o
   8   1   7      177.00      126.38     48.28 o
   9   1   7       26.08      -45.53     57.99 o
  10   1   7      104.20      134.92     58.02 o
  11   1   7      394.98      266.58     67.70 o
  12   1   7      256.46      248.66     89.40 o
  13   1   7        1.18      -73.20     73.20 o
   0   2   7      631.06      598.44     56.92 o
   1   2   7     3846.82     4045.84     84.22 o
   2   2   7     1096.80     1313.45     37.88 o
   3   2   7     1571.37     1885.28     43.52 o
   4   2   7     9197.18     9822.42    144.05 o
   5   2   7     5462.57     5543.02     96.32 o
   6   2   7     2878.44     2748.69     76.74 o
   7   2   7     1529.15     1566.88     56.24 o
   8   2   7      594.69      595.97     49.39 o
   9   2   7      365.54      298.56     49.64 o
  10   2   7     1985.80     2102.36     79.53 o
  11   2   7       66.45       96.57     57.83 o
  12   2   7      147.21      123.51     71.76 o
  13   2   7       10.01      -10.85     82.36 o
   1   3   7     2559.76     2534.72     54.50 o
   2   3   7      172.07      239.80     24.38 o
   3   3   7      227.63      187.69     21.40 o
   4   3   7     9698.75    10171.40    149.77 o
   5   3   7      180.23      233.95     30.02 o
   6   3   7      540.89      551.83     57.74 o
   7   3   7      471.40      546.84     44.74 o
   8   3   7     3583.85     3558.75     89.20 o
   9   3   7      450.56      365.48     51.94 o
  10   3   7       20.61       62.33     51.88 o
  11   3   7      103.69       66.63     61.61 o
  12   3   7      408.09      473.59     97.94 o
  13   3   7        0.07       68.42     93.33 o
   0   4   7     1222.36     1480.75    122.83 o
   1   4   7        1.15       53.59     27.23 o
   2   4   7     1040.63     1008.48     35.30 o
   3   4   7     1783.68     2007.49     46.41 o
   4   4   7       94.67      142.48     27.03 o
   5   4   7      690.02      879.98     59.08 o
   6   4   7      486.55      400.92     40.39 o
   7   4   7      572.36      534.14     61.45 o
   8   4   7     1241.54     1352.93     67.46 o
   9   4   7        2.33       16.64     47.00 o
  10   4   7       13.67       -9.01     51.60 o
  11   4   7       21.06       63.42     71.54 o
  12   4   7      156.44      115.93     85.87 o
  13   4   7        3.82      -65.91     91.52 o
   1   5   7     1311.14     1502.89     42.97 o
   2   5   7     1886.67     1855.66     42.53 o
   3   5   7       67.75        2.22     23.65 o
   4   5   7       15.27       11.71     17.62 o
   5   5   7       95.28       27.14     31.93 o
   6   5   7       61.62       48.56     35.85 o
   7   5   7       17.39       45.02     40.99 o
   8   5   7      272.02      252.72     46.94 o
   9   5   7      327.60      296.81     51.81 o
  10   5   7       57.73      -46.98     55.65 o
  11   5   7       49.42       -4.49     67.60 o
  12   5   7       79.17      147.74     87.28 o
   0   6   7     6821.46     7143.91    251.05 o
   1   6   7     2082.35     1956.33     63.59 o
   2   6   7     1095.05     1394.58     57.78 o
   3   6   7      603.03      671.52     43.53 o
   4   6   7      950.93      908.80     39.15 o
   5   6   7     2582.42     2771.31     66.50 o
   6   6   7      481.68      545.45     46.52 o
   7   6   7        2.89      -38.34     38.34 o
   8   6   7      272.40      289.98     51.85 o
   9   6   7      515.30      535.98     58.80 o
  10   6   7      943.33     1066.46     95.12 o
  11   6   7      384.31      377.23     81.52 o
  12   6   7      212.94      101.27     97.12 o
   1   7   7      783.19      905.33     32.31 o
   2   7   7    12895.61    13150.18    188.15 o
   3   7   7     1097.79     1097.16     49.26 o
   4   7   7       29.73       49.42     33.72 o
   5   7   7      242.69      297.55     42.99 o
   6   7   7      592.64      672.44     51.65 o
   7   7   7     1228.83     1179.93     60.13 o
   8   7   7      637.56      696.02     60.15 o
   9   7   7        9.38       58.18     65.71 o
  10   7   7      208.58      242.79     76.42 o
  11   7   7      264.96      159.80     83.52 o
  12   7   7      408.77      299.43    104.14 o
   0   8   7     3200.43     3179.81    243.04 o
   1   8   7     2768.69     2922.92     66.34 o
   2   8   7      522.61      547.85     34.79 o
   3   8   7       25.65       24.00     29.02 o
   4   8   7      123.38      125.47     66.77 o
   5   8   7        0.05      -36.37     36.37 o
   6   8   7      195.40      225.00     56.02 o
   7   8   7     3506.12     3392.80    110.71 o
   8   8   7     1317.66     1354.63     86.54 o
   9   8   7        0.94       83.58     70.80 o
  10   8   7        3.59       -1.39     76.46 o
  11   8   7        8.44      -79.01     79.01 o
   1   9   7       66.68       50.01     29.85 o
   2   9   7      629.95      659.18     38.43 o
   3   9   7     1914.46     2088.36     91.62 o
   4   9   7      876.43      860.47     67.08 o
   5   9   7      619.88      564.15     67.36 o
   6   9   7      827.80      842.40     97.30 o
   7   9   7      556.32      576.35     81.00 o
   8   9   7      400.94      325.56     71.82 o
   9   9   7      222.32      269.76     78.15 o
  10   9   7      104.41       88.71     79.03 o
  11   9   7      281.57      326.56     91.49 o
   0  10   7      104.16       86.26     54.96 o
   1  10   7     2268.13     2485.02     81.21 o
   2  10   7      549.27      523.92     44.49 o
   3  10   7      136.51      100.97     47.79 o
   4  10   7      437.32      435.05     61.52 o
   5  10   7      913.49     1020.36     76.14 o
   6  10   7     1731.94     1821.10     98.60 o
   7  10   7      914.68      953.64     91.14 o
   8  10   7       12.30       79.30     70.69 o
   9  10   7       31.88       55.68     76.15 o
  10  10   7      235.08      188.08     84.31 o
   1  11   7     5747.24     5775.58    161.53 o
   2  11   7      426.76      334.00     49.24 o
   3  11   7     1086.84     1173.77     74.59 o
   4  11   7      705.43      969.66    112.15 o
   5  11   7     1832.37     1811.44     93.71 o
   6  11   7      900.52     1012.74    134.24 o
   7  11   7      284.04      167.95     76.54 o
   8  11   7      617.87      592.34     82.23 o
   9  11   7      337.53      339.37     85.20 o
   0  12   7       74.72        5.97     73.27 o
   1  12   7       19.87       82.61     67.50 o
   2  12   7     1786.92     1952.52    113.99 o
   3  12   7      932.89      794.30    104.83 o
   4  12   7        5.77      -32.52     58.30 o
   5  12   7     1055.32     1119.38     84.94 o
   6  12   7      626.49      770.63     84.98 o
   7  12   7      465.57      517.40     86.62 o
   8  12   7      211.13      243.05     80.77 o
   9  12   7       31.11      100.85    125.87 o
   1  13   7       23.40       30.63     73.69 o
   2  13   7      540.47      618.99     60.47 o
   3  13   7     1664.85     1872.08    107.18 o
   4  13   7      722.96      702.65     74.97 o
   5  13   7      434.25      337.37     75.90 o
   6  13   7       75.53       17.41     73.96 o
   7  13   7       58.30      -14.11     87.71 o
   8  13   7       40.35      -38.67     76.31 o
   0  14   7     1791.23     1900.78    134.04 o
   1  14   7     1263.46     1466.47     85.92 o
   2  14   7        6.23       -9.28     78.75 o
   3  14   7        0.09       63.94     59.81 o
   4  14   7      202.22      320.65     82.66 o
   5  14   7       67.32       62.33     72.10 o
   6  14   7        0.27       53.91     77.78 o
   1  15   7       10.76      167.53     93.56 o
   2  15   7      174.64      162.09     67.72 o
   3  15   7     1247.38     1558.16     93.42 o
   4  15   7       20.20      109.53     71.40 o
   5  15   7       14.48       53.18     83.54 o
   0  16   7     1015.45     1531.79    355.46 o
   1  16   7      237.95      279.44    110.23 o
   0   0   8    51275.32    49277.25   1887.81 o
   1   0   8    15199.93    14398.66    418.90 o
   2   0   8    31805.50    31673.72    714.87 o
   3   0   8     4779.04     4426.58    251.92 o
   4   0   8    10528.23    10624.21    276.36 o
   5   0   8     4059.39     4302.91    198.11 o
   6   0   8      732.72      814.08     81.19 o
   7   0   8     2480.95     2541.81    113.22 o
   8   0   8     1833.96     1824.91    104.65 o
   9   0   8     1951.62     1819.29    122.62 o
  10   0   8     2006.87     2169.96    127.28 o
  11   0   8      178.53      216.23     95.17 o
  12   0   8       92.86      148.91    104.60 o
  13   0   8      471.35      653.57    127.59 o
   1   1   8     2513.56     2496.64     79.58 o
   2   1   8    25558.34    24626.48    344.25 o
   3   1   8      475.42      508.98     39.15 o
   4   1   8     4269.68     3341.91     87.11 o
   5   1   8      925.69     1065.43     45.99 o
   6   1   8      789.89      921.34     45.02 o
   7   1   8       86.10       90.77     36.91 o
   8   1   8        0.01      -40.21     40.21 o
   9   1   8       22.19       58.69     47.20 o
  10   1   8      333.39      418.25     56.00 o
  11   1   8      213.64      199.76     67.55 o
  12   1   8      581.68      702.55     86.23 o
  13   1   8        2.10       10.81     78.61 o
   0   2   8     8430.47     7280.48    232.37 o
   1   2   8     1227.02     1346.74     51.54 o
   2   2   8     1226.86      869.57     37.40 o
   3   2   8      342.16      362.10     35.33 o
   4   2   8     1992.99     2424.08     57.19 o
   5   2   8     2389.06     2542.44     59.53 o
   6   2   8     1103.30     1179.19     48.15 o
   7   2   8        9.99        6.03     33.06 o
   8   2   8     9148.06     9341.88    159.57 o
   9   2   8      611.74      696.66     55.01 o
  10   2   8      122.35      180.74     59.91 o
  11   2   8        1.58        0.50     57.15 o
  12   2   8        6.23       20.51     69.79 o
  13   2   8       45.27       99.79     83.83 o
   1   3   8     5769.17     5864.84    113.60 o
   2   3   8      458.85      407.29     28.12 o
   3   3   8     1415.68     1604.11     43.30 o
   4   3   8    28844.74    28005.00    352.99 o
   5   3   8     6698.14     6891.80    113.75 o
   6   3   8     1730.01     1911.92     57.21 o
   7   3   8      309.88      208.74     43.55 o
   8   3   8      904.56      965.84     55.88 o
   9   3   8      377.25      300.36     51.63 o
  10   3   8      989.76     1009.35     66.09 o
  11   3   8        0.38        4.15     57.04 o
  12   3   8      275.68      283.42     86.63 o
  13   3   8       22.85      -86.22     91.56 o
   0   4   8    21783.19    21363.08    497.17 o
   1   4   8      245.84      289.99     29.51 o
   2   4   8     3355.72     2779.79     70.94 o
   3   4   8     5537.25     5375.83     98.27 o
   4   4   8     2260.81     2460.65     59.78 o
   5   4   8     1321.24     1362.89     53.40 o
   6   4   8    11691.94    11505.09    187.05 o
   7   4   8     1292.37     1324.52     59.43 o
   8   4   8      993.97     1055.11     57.16 o
   9   4   8       91.59       81.13     48.61 o
  10   4   8        0.51      -31.24     51.44 o
  11   4   8       16.85      -27.15     61.16 o
  12   4   8       61.25       58.75     85.82 o
  13   4   8        2.03       89.44     92.51 o
   1   5   8      219.74      235.55     29.72 o
   2   5   8     6315.46     5944.09    121.86 o
   3   5   8      728.27      745.60     47.10 o
   4   5   8    20174.63    19126.54    298.74 o
   5   5   8     1816.71     1851.03     57.85 o
   6   5   8     2416.44     2509.28     71.41 o
   7   5   8     2312.51     2314.78     73.20 o
   8   5   8     4622.56     4401.56    101.91 o
   9   5   8      461.44      391.31     54.48 o
  10   5   8     1249.39     1275.15     75.36 o
  11   5   8      562.46      584.40     77.71 o
  12   5   8        0.77      -28.12     94.36 o
   0   6   8    23581.88    21951.06    512.00 o
   1   6   8      112.31       98.78     28.85 o
   2   6   8     4982.79     4682.69     99.72 o
   3   6   8      318.00      326.88     34.07 o
   4   6   8      292.50      335.67     36.80 o
   5   6   8      398.24      451.61     37.81 o
   6   6   8     2528.75     2662.05     76.80 o
   7   6   8        0.10      -28.90     41.21 o
   8   6   8     1365.13     1493.15     73.65 o
   9   6   8        5.71       52.75     58.38 o
  10   6   8      197.21      156.91     66.03 o
  11   6   8       32.44      -53.39     76.64 o
  12   6   8       42.17       -7.68    110.90 o
   1   7   8     3742.16     3733.19     88.11 o
   2   7   8     3025.56     2760.42     63.47 o
   3   7   8        0.57      -14.93     27.46 o
   4   7   8     4988.25     4774.06    115.56 o
   5   7   8       25.29       60.89     41.42 o
   6   7   8     2502.30     2448.59     73.79 o
   7   7   8     2613.54     2649.92     81.53 o
   8   7   8      447.58      521.20     62.10 o
   9   7   8      502.59      476.06     68.24 o
  10   7   8      751.97      745.82     87.55 o
  11   7   8       93.79       61.35     81.66 o
  12   7   8      368.21      678.00    116.05 o
   0   8   8    12077.94    11641.11    301.35 o
   1   8   8     3787.29     3668.43    107.28 o
   2   8   8      501.77      539.62     36.28 o
   3   8   8     2251.28     2417.19     74.51 o
   4   8   8       88.66       64.32     37.96 o
   5   8   8       42.95       59.09     45.47 o
   6   8   8     1169.09     1094.84     70.58 o
   7   8   8       63.50       39.78     57.15 o
   8   8   8     1137.89     1148.48     93.79 o
   9   8   8      760.61      778.04     83.72 o
  10   8   8      368.41      568.79     85.22 o
  11   8   8        0.00       18.06     82.52 o
   1   9   8      835.34      816.50     46.07 o
   2   9   8     5239.89     5328.90    110.37 o
   3   9   8       94.46       88.64     36.65 o
   4   9   8     3524.67     3335.87    188.03 o
   5   9   8      317.47      409.14     65.10 o
   6   9   8       95.61      102.47     65.32 o
   7   9   8      163.17      151.95     69.82 o
   8   9   8      426.90      337.27     80.55 o
   9   9   8        0.23      -69.71     69.71 o
  10   9   8      310.80      276.57     84.33 o
  11   9   8      132.94      150.91     90.16 o
   0  10   8    16118.42    15520.78    487.56 o
   1  10   8      148.48      136.44     44.90 o
   2  10   8     1283.64     1186.91     74.44 o
   3  10   8      241.63      218.88     57.21 o
   4  10   8      270.21      248.16     76.12 o
   5  10   8      154.73      194.34     64.51 o
   6  10   8      768.15      789.35     98.20 o
   7  10   8        3.04      -14.31     70.92 o
   8  10   8      445.74      463.41     90.17 o
   9  10   8       71.90      183.49     78.38 o
  10  10   8       73.56      121.28     87.86 o
   1  11   8      201.03      225.15     57.74 o
   2  11   8       14.22       -2.54     50.26 o
   3  11   8        3.35       10.79     49.83 o
   4  11   8     1446.63     1149.75     78.32 o
   5  11   8      327.76      328.47     70.17 o
   6  11   8      122.90      137.97     71.79 o
   7  11   8        1.09      -39.45     74.00 o
   8  11   8        1.59       21.16     81.10 o
   9  11   8      121.37      169.14     81.29 o
   0  12   8       78.44      100.51     83.16 o
   1  12   8      114.02       71.29     58.08 o
   2  12   8      722.58      599.11     61.82 o
   3  12   8      701.53      712.36     64.87 o
   4  12   8      275.84      306.30     66.20 o
   5  12   8      488.85      439.74     75.86 o
   6  12   8      356.67      424.14     81.43 o
   7  12   8      322.48      204.14     92.61 o
   8  12   8      220.67      156.88    101.57 o
   1  13   8       74.70       65.96     60.47 o
   2  13   8       16.88       47.19     62.05 o
   3  13   8       53.38      -23.35     59.50 o
   4  13   8      367.22      335.33     86.67 o
   5  13   8     1779.95     1730.54    102.80 o
   6  13   8      931.80      855.94     91.69 o
   7  13   8      199.16      122.95    100.09 o
   0  14   8       33.31       99.05     96.84 o
   1  14   8       73.59      141.62     67.01 o
   2  14   8       78.76       43.18     68.28 o
   3  14   8       17.64       57.06     64.03 o
   4  14   8       86.43       59.82     70.98 o
   5  14   8      146.71       64.07     75.05 o
   6  14   8       12.43        8.72     80.95 o
   1  15   8      190.96      217.74     80.06 o
   2  15   8      133.95       30.40     99.14 o
   3  15   8        3.41      -99.73     99.73 o
   4  15   8       86.95       83.85     78.26 o
   1   1   9        0.30       -9.52     35.20 o
   2   1   9     1440.42     1353.23     49.20 o
   3   1   9     3546.26     3552.63     93.26 o
   4   1   9     7886.67     8155.26    160.73 o
   5   1   9      207.62      252.74     45.92 o
   6   1   9      823.75      822.69     55.07 o
   7   1   9      299.60      242.89     36.16 o
   8   1   9      514.32      477.76     52.47 o
   9   1   9      251.96      337.51     50.74 o
  10   1   9      427.63      322.07     56.47 o
  11   1   9        4.42        7.32     66.75 o
  12   1   9      188.53       96.41     73.95 o
  13   1   9        0.13       61.01     80.87 o
   0   2   9     5626.27     5591.47    194.77 o
   1   2   9      175.00      115.37     34.08 o
   2   2   9      698.73      818.41     38.09 o
   3   2   9     2290.06     2384.15     56.06 o
   4   2   9     1637.83     1681.85     67.74 o
   5   2   9     1111.73     1127.16     40.53 o
   6   2   9     1455.52     1464.47     66.88 o
   7   2   9     2577.22     2575.60     69.07 o
   8   2   9      192.39      198.59     40.34 o
   9   2   9      161.20      134.40     49.97 o
  10   2   9       87.17      118.78     58.87 o
  11   2   9       88.52       30.76     67.40 o
  12   2   9      136.14      185.30     76.70 o
  13   2   9      243.41      268.20     90.58 o
   1   3   9      202.75      335.54     52.49 o
   2   3   9     2162.12     2079.47     58.04 o
   3   3   9      501.28      588.03     32.41 o
   4   3   9      620.10      628.99     36.20 o
   5   3   9      330.60      363.75     33.35 o
   6   3   9       54.26       92.25     33.21 o
   7   3   9      264.65      332.86     40.61 o
   8   3   9      266.89      182.35     46.28 o
   9   3   9       58.52       71.49     49.60 o
  10   3   9      393.37      394.80     59.37 o
  11   3   9     1687.89     1612.58     91.17 o
  12   3   9        2.94       45.98     80.09 o
  13   3   9       12.75        6.26     95.76 o
   0   4   9      572.32      536.09     65.54 o
   1   4   9      195.70      193.63     33.99 o
   2   4   9     1874.89     1747.03     57.40 o
   3   4   9       43.98       44.43     30.05 o
   4   4   9     1147.64     1220.92     43.66 o
   5   4   9      395.31      362.42     35.58 o
   6   4   9     2448.24     2533.50     73.35 o
   7   4   9      242.11      340.28     47.49 o
   8   4   9     1151.67     1156.41     71.45 o
   9   4   9      212.85      195.81     52.67 o
  10   4   9       13.04       15.52     52.26 o
  11   4   9       85.55      252.64     75.63 o
  12   4   9       80.11       61.13     89.90 o
   1   5   9     2801.31     3282.37     83.26 o
   2   5   9     2807.72     2821.51     73.67 o
   3   5   9      421.35      504.25     40.06 o
   4   5   9     5514.83     5102.86    104.92 o
   5   5   9     2440.94     2658.61     70.53 o
   6   5   9      196.97      228.01     44.36 o
   7   5   9      189.89      143.45     50.54 o
   8   5   9     2883.55     2864.82     87.55 o
   9   5   9       97.99      206.94     55.88 o
  10   5   9      163.59      241.65     61.93 o
  11   5   9      103.33      169.36     81.58 o
  12   5   9       17.60      -88.03     95.38 o
   0   6   9      529.94      534.79     56.93 o
   1   6   9        6.64      -27.15     33.25 o
   2   6   9     2106.55     2136.69     58.06 o
   3   6   9     1101.34     1168.88     43.47 o
   4   6   9      166.07      209.59     34.96 o
   5   6   9      960.08      907.85     43.55 o
   6   6   9     2236.77     2283.69     68.57 o
   7   6   9     1060.96     1111.79     59.13 o
   8   6   9     1774.25     1742.51     79.71 o
   9   6   9       14.48      -45.12     57.28 o
  10   6   9        6.65        2.13     69.85 o
  11   6   9       19.90       89.80     90.26 o
  12   6   9       99.07      -31.59    113.46 o
   1   7   9        0.86       24.67     28.64 o
   2   7   9      798.62      741.59     43.87 o
   3   7   9      572.54      588.51     45.84 o
   4   7   9     2546.50     2333.04     68.88 o
   5   7   9     1995.23     2170.39     74.68 o
   6   7   9      394.53      329.69     47.41 o
   7   7   9      135.63       92.86     52.38 o
   8   7   9       31.01       33.32     63.37 o
   9   7   9      153.34      154.54     65.74 o
  10   7   9       92.40       59.04     77.89 o
  11   7   9      289.23      232.87     99.71 o
   0   8   9      695.25      741.21     58.79 o
   1   8   9     1385.22     1451.23     49.15 o
   2   8   9      454.26      442.94     36.88 o
   3   8   9      309.81      308.07     37.23 o
   4   8   9      270.73      279.83     40.45 o
   5   8   9      766.09      855.19     77.93 o
   6   8   9      276.06      176.43     57.54 o
   7   8   9      207.45      293.84     74.95 o
   8   8   9       18.91       55.84     74.80 o
   9   8   9        5.85      -69.10     69.10 o
  10   8   9       23.80       -7.79     77.12 o
  11   8   9       86.82      123.12     99.92 o
   1   9   9      297.06      293.77     48.15 o
   2   9   9      372.09      377.44     46.71 o
   3   9   9      424.80      504.29     63.05 o
   4   9   9     2000.93     1934.78     83.72 o
   5   9   9       72.16        5.63     61.74 o
   6   9   9        2.21      -68.18     73.08 o
   7   9   9       23.87       42.92     74.95 o
   8   9   9      652.87      737.05     90.27 o
   9   9   9       14.52       20.76     75.08 o
  10   9   9       85.99      251.80     85.85 o
   0  10   9     5606.86     5829.14    238.51 o
   1  10   9     1863.61     1910.37    143.68 o
   2  10   9      869.49      911.20     64.03 o
   3  10   9      408.30      391.45     60.43 o
   4  10   9     2349.51     2258.70     91.38 o
   5  10   9       43.86       33.89     63.61 o
   6  10   9       34.48       35.25     69.01 o
   7  10   9       23.25       14.13     75.46 o
   8  10   9      413.63      447.31     93.45 o
   9  10   9      399.17      415.56     90.10 o
  10  10   9       88.93      179.57     87.20 o
   1  11   9     1788.25     1826.60    101.27 o
   2  11   9     1496.75     1635.79     81.09 o
   3  11   9     2188.44     2329.99     96.41 o
   4  11   9      121.36      176.36     63.93 o
   5  11   9        4.76      138.90     68.81 o
   6  11   9      380.52      314.15     83.15 o
   7  11   9      223.82      353.01     81.20 o
   8  11   9       15.28      -82.33     82.33 o
   9  11   9       87.03       14.26     82.46 o
   0  12   9      182.87      302.67     95.88 o
   1  12   9      576.52      581.03     82.82 o
   2  12   9      105.08      109.39     69.34 o
   3  12   9      156.95       76.55     68.38 o
   4  12   9        2.21      -68.49     83.20 o
   5  12   9      206.92      109.17     72.01 o
   6  12   9      233.58      364.15     80.95 o
   7  12   9       59.04       25.02     83.40 o
   8  12   9       97.64       70.73     93.27 o
   1  13   9       35.71       -8.61     64.27 o
   2  13   9      146.13      189.43     69.68 o
   3  13   9       10.39        8.84     62.69 o
   4  13   9      126.93      105.51     71.42 o
   5  13   9      966.34     1063.03     92.88 o
   6  13   9      287.82      221.94     84.20 o
   7  13   9        9.82       82.77     88.56 o
   0  14   9     1085.32     1242.58    132.63 o
   1  14   9       70.36      127.85     71.12 o
   2  14   9      146.14      308.70     76.36 o
   3  14   9      171.04      188.82     74.88 o
   4  14   9       52.40       38.04     87.62 o
   5  14   9       66.32       31.86     79.55 o
   6  14   9      352.17      381.72     90.22 o
   1  15   9       75.88      -40.43    100.72 o
   2  15   9      280.60      398.55     83.88 o
   3  15   9      209.69      103.52    187.45 o
   4  15   9      551.90      630.18     93.43 o
   0   0  10        7.33        9.10     76.02 o
   1   0  10    11491.99    10341.58    323.73 o
   2   0  10     4952.06     5340.40    199.33 o
   3   0  10     2137.79     2327.31    104.34 o
   4   0  10     4923.97     4567.24    155.12 o
   5   0  10       88.00       97.84     65.73 o
   6   0  10     1940.57     1868.73    126.78 o
   7   0  10     7715.46     7869.40    238.15 o
   8   0  10      909.08     1068.96     94.21 o
   9   0  10     1164.24     1309.15    103.90 o
  10   0  10     1544.54     1801.52    212.50 o
  11   0  10        3.43       66.27     98.51 o
  12   0  10       19.74       70.25    100.76 o
  13   0  10      115.30     -106.07    106.07 o
   1   1  10      822.52      723.80     52.42 o
   2   1  10     1256.26     1183.23     58.55 o
   3   1  10    25006.89    24228.04    401.23 o
   4   1  10    10767.16    10303.92    201.57 o
   5   1  10     4161.77     4020.55    105.35 o
   6   1  10      398.64      412.91     56.98 o
   7   1  10        1.46       20.67     48.24 o
   8   1  10     2759.94     2652.90     68.92 o
   9   1  10      493.69      538.88     52.83 o
  10   1  10       67.45       52.68     63.18 o
  11   1  10      649.64      690.33     77.37 o
  12   1  10      288.82      320.24     78.57 o
  13   1  10       26.09       36.11     82.56 o
   0   2  10      100.02       58.19     55.96 o
   1   2  10    38382.03    35355.22    620.48 o
   2   2  10      154.92      214.16     29.72 o
   3   2  10       72.87      124.60     25.57 o
   4   2  10     4865.11     4988.75    116.40 o
   5   2  10     4874.30     4530.13    114.24 o
   6   2  10      169.72      220.29     36.27 o
   7   2  10     6186.69     6357.57    115.24 o
   8   2  10      870.51     1019.47     75.16 o
   9   2  10      493.32      736.69     68.59 o
  10   2  10       77.70       13.14     62.30 o
  11   2  10       76.16      -42.72     66.92 o
  12   2  10       10.86      -41.86     74.47 o
  13   2  10        0.03      -65.75     85.12 o
   1   3  10     6176.69     5090.41    118.45 o
   2   3  10     5046.25     4805.71     96.21 o
   3   3  10    17534.11    16363.41    258.95 o
   4   3  10     1720.75     1900.12     61.76 o
   5   3  10     4678.23     5006.25    100.91 o
   6   3  10      361.78      449.95     48.22 o
   7   3  10      431.72      485.53     44.15 o
   8   3  10      511.10      528.79     54.54 o
   9   3  10      361.11      361.75     54.35 o
  10   3  10      252.40      203.25     64.50 o
  11   3  10      889.23     1110.86     85.17 o
  12   3  10      538.75      676.11     92.93 o
   0   4  10    50035.38    50332.78   1130.52 o
   1   4  10     7249.78     6709.16    135.57 o
   2   4  10      909.17     1011.60     49.01 o
   3   4  10     1046.40     1102.49     75.58 o
   4   4  10     4296.87     4528.63     86.64 o
   5   4  10      212.78      270.61     35.54 o
   6   4  10       59.92      124.51     36.43 o
   7   4  10     5989.69     5863.43    139.04 o
   8   4  10      931.33      931.23     70.38 o
   9   4  10       21.69      127.41     51.82 o
  10   4  10       80.23       79.41     66.87 o
  11   4  10      103.95      200.87     76.58 o
  12   4  10      174.98      215.91     93.58 o
   1   5  10       49.62       39.28     42.55 o
   2   5  10     3795.81     3538.01     83.78 o
   3   5  10     4084.66     3933.91     83.51 o
   4   5  10       11.02      -35.88     37.78 o
   5   5  10      934.96      914.97     48.76 o
   6   5  10      224.98      306.35     44.94 o
   7   5  10     1049.78     1150.20     61.07 o
   8   5  10      468.32      486.47     56.57 o
   9   5  10       15.90      -53.33     53.33 o
  10   5  10      137.99       71.64     69.95 o
  11   5  10     1002.44     1167.13    102.87 o
  12   5  10       55.66      130.55    102.39 o
   0   6  10     1869.09     1976.83     92.82 o
   1   6  10     2415.18     2291.80     61.73 o
   2   6  10       20.33       54.81     28.82 o
   3   6  10     1519.88     1464.43     50.26 o
   4   6  10       61.75        6.95     33.37 o
   5   6  10        2.01      -14.73     25.58 o
   6   6  10     1536.94     1649.38     63.56 o
   7   6  10     2967.58     3062.72     94.44 o
   8   6  10      317.73      333.61     59.43 o
   9   6  10      238.66      240.08     70.17 o
  10   6  10      145.56      184.06     85.88 o
  11   6  10        2.91      130.04     92.92 o
  12   6  10        2.82     -111.40    111.40 o
   1   7  10     2734.38     2821.64     75.16 o
   2   7  10      619.40      604.83     43.41 o
   3   7  10     4900.15     4724.59    104.51 o
   4   7  10      877.00      756.72     51.09 o
   5   7  10     2638.81     2542.93     82.35 o
   6   7  10      162.97      135.21     64.41 o
   7   7  10       10.39      -21.80     50.39 o
   8   7  10       22.91       25.00     63.65 o
   9   7  10        2.68       60.09     64.13 o
  10   7  10      188.54       24.96     87.32 o
  11   7  10      194.55      183.68    101.64 o
   0   8  10     2042.19     2029.93     94.24 o
   1   8  10     1773.52     1732.29     80.52 o
   2   8  10     1116.02     1140.55     46.95 o
   3   8  10     2280.84     2205.92     69.61 o
   4   8  10     3619.25     3444.63    119.55 o
   5   8  10      922.75     1039.43     71.73 o
   6   8  10     1902.59     1764.47     85.82 o
   7   8  10     1000.38     1018.15     87.84 o
   8   8  10      161.68      127.39     76.19 o
   9   8  10      207.06      272.88     79.11 o
  10   8  10       80.28      -38.04     89.81 o
  11   8  10       82.99      186.18    101.55 o
   1   9  10       83.88       95.33     48.05 o
   2   9  10      781.28      739.91     63.46 o
   3   9  10     2427.05     2418.58     96.15 o
   4   9  10     5162.41     5197.74    136.23 o
   5   9  10       88.93      139.09     66.14 o
   6   9  10        1.09      -45.07     65.98 o
   7   9  10      242.56      311.06     81.23 o
   8   9  10      232.82      495.85     89.91 o
   9   9  10        1.34       20.37     84.93 o
  10   9  10       39.30      -83.10     90.64 o
   0  10  10      115.88       42.31     85.84 o
   1  10  10      312.01      371.39     66.76 o
   2  10  10       68.16       -6.59     53.47 o
   3  10  10       54.30      -17.25     55.75 o
   4  10  10       48.45       17.50     56.90 o
   5  10  10     1044.40      993.75     85.15 o
   6  10  10      148.38      218.42    107.17 o
   7  10  10      393.72      437.66     83.87 o
   8  10  10        0.68      -18.93     83.97 o
   9  10  10      314.39      357.98     98.52 o
  10  10  10       21.63       93.72     99.69 o
   1  11  10       20.76       -6.27     60.50 o
   2  11  10      593.41      570.28     72.80 o
   3  11  10     1084.85     1018.50     76.37 o
   4  11  10       26.14        9.40     61.64 o
   5  11  10      210.28      127.32     70.59 o
   6  11  10       26.12      -46.98     73.49 o
   7  11  10       57.93      -19.82     80.86 o
   8  11  10       59.27      118.17     89.82 o
   9  11  10       83.44      -27.22     83.84 o
   0  12  10     1815.50     1781.04    319.91 o
   1  12  10     1864.91     1781.96    100.64 o
   2  12  10       12.05        7.49     94.32 o
   3  12  10        6.44       46.86     70.58 o
   4  12  10      117.79      163.27     73.65 o
   5  12  10      267.81      268.05     78.16 o
   6  12  10      160.56      168.38     80.26 o
   7  12  10      181.51      192.28     88.27 o
   8  12  10       26.74      -88.67     88.67 o
   1  13  10      128.32       45.02     88.79 o
   2  13  10      257.06      247.83     74.34 o
   3  13  10      135.91      183.79     69.29 o
   4  13  10       25.03       88.54     91.15 o
   5  13  10      652.10      671.46     88.34 o
   6  13  10       49.42      -30.76     81.60 o
   7  13  10       48.66       83.67     89.13 o
   0  14  10      272.14      164.38    166.45 o
   1  14  10       30.62       -8.04    104.03 o
   2  14  10      145.11      279.04     78.27 o
   3  14  10        1.43      196.65     82.46 o
   4  14  10      132.95       71.94     82.19 o
   5  14  10      168.89      168.48     88.66 o
   1  15  10      149.55       62.62     80.64 o
   2  15  10       54.63       95.91     82.25 o
   3  15  10        1.83      -84.53     84.53 o
   1   1  11      117.81      137.08     42.58 o
   2   1  11        5.85        7.94     33.37 o
   3   1  11     4009.23     4035.76     87.06 o
   4   1  11     3001.22     2903.85     89.26 o
   5   1  11     1922.52     1845.25     99.52 o
   6   1  11     1177.67     1252.01     73.79 o
   7   1  11      417.51      348.80     57.47 o
   8   1  11      934.50      966.60     66.56 o
   9   1  11      677.87      622.58     66.80 o
  10   1  11      106.57       50.60     64.65 o
  11   1  11       89.65       -6.76     70.03 o
  12   1  11      210.41      180.64     79.69 o
   0   2  11      317.16      305.19     64.56 o
   1   2  11     1757.57     1880.32     78.25 o
   2   2  11      111.71      121.02     30.02 o
   3   2  11      744.38      681.85     38.83 o
   4   2  11     3217.94     2989.57     97.02 o
   5   2  11      485.14      463.13     65.20 o
   6   2  11     2705.68     2764.27     87.53 o
   7   2  11     1660.61     1736.41     99.96 o
   8   2  11      576.20      576.99     61.52 o
   9   2  11      998.43      974.19     72.97 o
  10   2  11      556.39      573.99     73.65 o
  11   2  11        1.11       23.19     69.88 o
  12   2  11       44.12      142.82     78.00 o
   1   3  11       54.08      134.39     53.16 o
   2   3  11     1596.46     1546.13     57.05 o
   3   3  11      215.68      229.43     33.54 o
   4   3  11       57.55       64.10     34.77 o
   5   3  11      756.42      746.72     58.19 o
   6   3  11      886.50     1070.87     51.95 o
   7   3  11      107.21       93.62     35.98 o
   8   3  11     1973.76     2085.34     80.48 o
   9   3  11      178.27      203.66     61.23 o
  10   3  11        1.54      -31.49     62.57 o
  11   3  11      148.04      127.04     76.83 o
  12   3  11      254.95      277.78     86.86 o
   0   4  11      106.87      168.29     57.74 o
   1   4  11      313.89      257.52     39.73 o
   2   4  11     1949.48     2174.15     69.74 o
   3   4  11       20.46      -19.45     35.46 o
   4   4  11      348.58      299.12     39.02 o
   5   4  11      469.67      496.10     53.03 o
   6   4  11      167.45      162.31     38.77 o
   7   4  11     1557.12     1573.10     65.90 o
   8   4  11      470.95      430.11     55.33 o
   9   4  11       49.35        9.63     50.12 o
  10   4  11      757.04      620.72     79.31 o
  11   4  11        9.09       -4.00     74.45 o
  12   4  11        0.01       54.33     89.04 o
   1   5  11      143.26       96.87     38.30 o
   2   5  11     3935.11     4107.27     93.68 o
   3   5  11     2066.06     2061.16     71.28 o
   4   5  11      175.58      123.50     38.82 o
   5   5  11       14.83       12.09     42.01 o
   6   5  11       32.58      -40.65     40.65 o
   7   5  11       15.49       27.18     46.97 o
   8   5  11       12.93       -8.46     49.34 o
   9   5  11      182.20      197.63     57.17 o
  10   5  11       48.97       81.64     76.51 o
  11   5  11      180.53      291.69     97.84 o
  12   5  11      440.11      590.01    118.60 o
   0   6  11     9800.78     9942.60    265.92 o
   1   6  11     5427.74     5259.72    118.46 o
   2   6  11       11.99       -2.02     31.27 o
   3   6  11     1144.50     1029.96     55.92 o
   4   6  11     1193.44     1332.83     61.58 o
   5   6  11     1177.59     1085.09     69.45 o
   6   6  11       40.12       40.41     42.93 o
   7   6  11     1114.27     1033.36     66.25 o
   8   6  11      464.23      448.83     61.99 o
   9   6  11      336.61      344.48     71.24 o
  10   6  11      357.66      520.66     96.14 o
  11   6  11        0.59      -88.42     88.42 o
   1   7  11      782.87      744.09     50.60 o
   2   7  11     3061.70     3148.78     82.89 o
   3   7  11     1870.91     2079.85     71.61 o
   4   7  11      104.45       45.56     43.44 o
   5   7  11      121.05      190.99     49.71 o
   6   7  11       20.52       19.11     50.44 o
   7   7  11        3.25       32.59     94.35 o
   8   7  11      326.87      407.33     80.19 o
   9   7  11      167.42       38.62     75.99 o
  10   7  11      236.32      329.04     97.97 o
  11   7  11      330.40      470.62    111.28 o
   0   8  11     2686.58     2418.14    229.20 o
   1   8  11      554.12      666.13     50.48 o
   2   8  11       76.49       24.55     26.56 o
   3   8  11       34.68       29.30     29.45 o
   4   8  11      983.44      866.20     55.90 o
   5   8  11       17.59      -17.63     53.84 o
   6   8  11        1.00       53.76     59.13 o
   7   8  11      255.60      224.80     76.27 o
   8   8  11        5.01       60.32     77.05 o
   9   8  11      218.09      153.09     85.09 o
  10   8  11        0.00       65.23     94.29 o
  11   8  11        2.28      -99.80     99.80 o
   1   9  11      196.29      311.17     65.00 o
   2   9  11       20.59       -3.19     51.90 o
   3   9  11     1273.53     1398.95     81.37 o
   4   9  11      274.34      299.20     65.08 o
   5   9  11     2593.35     2578.66    131.99 o
   6   9  11        9.47      -72.49     89.53 o
   7   9  11       35.62      -14.28     75.60 o
   8   9  11      202.09      259.62     86.38 o
   9   9  11      415.16      616.06    114.32 o
  10   9  11        0.28       28.67     96.34 o
   0  10  11       57.43      180.78     93.15 o
   1  10  11     1081.37     1346.14    182.83 o
   2  10  11       66.15       99.94     90.22 o
   3  10  11        0.05       26.21     58.12 o
   4  10  11     2557.76     2450.22    104.70 o
   5  10  11      530.20      658.19     85.50 o
   6  10  11     1024.05     1295.54     98.29 o
   7  10  11     1048.46     1172.22    116.73 o
   8  10  11      437.63      540.17     95.57 o
   9  10  11       33.86      -90.13     90.13 o
   1  11  11        3.67      -10.99     66.92 o
   2  11  11      241.86      115.72     68.75 o
   3  11  11        1.38       49.56     62.13 o
   4  11  11     1001.91     1162.58     87.59 o
   5  11  11     1264.47     1511.05    115.94 o
   6  11  11      200.28      308.81     82.22 o
   7  11  11      443.91      492.44    119.14 o
   8  11  11       45.14      -76.12     89.38 o
   0  12  11      178.88      110.16    100.19 o
   1  12  11      719.74      880.79     86.27 o
   2  12  11      206.89      179.12     74.72 o
   3  12  11      300.74      317.98     70.38 o
   4  12  11       29.31       97.31     72.73 o
   5  12  11      200.32      240.09     85.20 o
   6  12  11      131.53      123.63     82.53 o
   7  12  11      443.27      625.35     99.88 o
   8  12  11        0.11      134.72     94.64 o
   1  13  11       73.43       48.77     74.75 o
   2  13  11       78.92      105.35     74.99 o
   3  13  11     1040.61     1064.37     99.27 o
   4  13  11       91.82      152.40     89.34 o
   5  13  11       68.76        4.43    121.90 o
   6  13  11        5.14      120.59     93.03 o
   0  14  11       73.10      254.94    162.75 o
   1  14  11      513.57      733.34     92.65 o
   2  14  11      157.67      134.31     85.95 o
   3  14  11       66.70       54.21    101.49 o
   4  14  11       97.22      197.69     84.21 o
   5  14  11      247.96      364.59     98.72 o
   1  15  11      173.30      161.06     85.47 o
   2  15  11      364.34      317.53     91.64 o
   0   0  12    13217.46    12165.00    535.94 o
   1   0  12     5508.84     5208.75    422.28 o
   2   0  12     7337.84     6240.42    231.77 o
   3   0  12     3899.17     3856.66    142.11 o
   4   0  12     4443.10     4242.45    154.65 o
   5   0  12       12.54      -65.71     65.71 o
   6   0  12     4111.65     3933.99    278.72 o
   7   0  12        2.62       41.83     84.64 o
   8   0  12      550.14      748.33     92.33 o
   9   0  12      751.04      671.50     99.11 o
  10   0  12      107.65      176.66     94.09 o
  11   0  12       32.87       79.21    105.23 o
  12   0  12       58.10       31.57    106.26 o
   1   1  12     1397.04     1341.10     71.98 o
   2   1  12     3309.00     2946.21    105.87 o
   3   1  12      951.08     1044.64     47.38 o
   4   1  12    14774.96    14179.06    258.21 o
   5   1  12      230.14      163.47     73.48 o
   6   1  12      721.17      795.92     65.58 o
   7   1  12      315.85      332.82     58.33 o
   8   1  12        5.60      -53.27     53.27 o
   9   1  12      237.27      235.66     63.80 o
  10   1  12      422.14      494.56     72.10 o
  11   1  12     1200.59     1366.85     92.61 o
  12   1  12      257.53      355.36     80.61 o
   0   2  12     5867.06     5568.10    210.66 o
   1   2  12        8.44       33.35     44.69 o
   2   2  12     1804.10     1647.89     91.10 o
   3   2  12     1773.38     1787.12     70.32 o
   4   2  12      175.84      198.74     31.66 o
   5   2  12      121.79       49.04     64.30 o
   6   2  12       66.09       63.83     55.09 o
   7   2  12      696.34      603.99     61.92 o
   8   2  12      584.17      699.38     69.79 o
   9   2  12      184.29      128.60     60.48 o
  10   2  12      918.95     1102.12     82.28 o
  11   2  12       46.49      124.32     73.29 o
  12   2  12        1.65       47.62     83.64 o
   1   3  12     3135.51     3240.23     95.52 o
   2   3  12     1066.24      975.74     78.45 o
   3   3  12      982.73     1166.98     57.44 o
   4   3  12     2396.32     2319.51     75.83 o
   5   3  12      432.14      593.50     59.23 o
   6   3  12     1130.84     1331.77     98.00 o
   7   3  12      139.10      146.87     56.63 o
   8   3  12      605.07      440.75     66.17 o
   9   3  12        6.90       74.13     58.93 o
  10   3  12      178.06      172.40     65.98 o
  11   3  12       36.58       53.37    104.50 o
  12   3  12       27.77      -63.54     82.55 o
   0   4  12    10993.47    10609.99    281.86 o
   1   4  12       70.70       68.81     39.62 o
   2   4  12     5892.47     5263.02    128.69 o
   3   4  12     2749.94     2573.15     80.49 o
   4   4  12       38.45       73.79     36.87 o
   5   4  12      792.65      766.74     55.96 o
   6   4  12     5085.99     4920.97    107.60 o
   7   4  12     1721.82     1730.61     81.84 o
   8   4  12     1022.61     1343.59     68.53 o
   9   4  12        4.85       39.94     61.35 o
  10   4  12      390.74      375.49     77.70 o
  11   4  12      151.27       97.05     94.32 o
  12   4  12       91.37       83.67     94.98 o
   1   5  12      632.89      685.34     74.33 o
   2   5  12     6683.81     6725.75    132.62 o
   3   5  12     2199.62     2366.85     78.32 o
   4   5  12     3950.86     3795.69     94.35 o
   5   5  12     3557.81     3617.45    106.00 o
   6   5  12     3475.55     3553.16    100.54 o
   7   5  12      563.21      521.13     55.08 o
   8   5  12      216.39      369.07     60.00 o
   9   5  12      236.62      211.72     74.57 o
  10   5  12       53.19       63.07     75.95 o
  11   5  12        6.95      -18.26     94.69 o
   0   6  12     2363.38     2117.94    205.32 o
   1   6  12     1376.99     1473.01     63.94 o
   2   6  12     2073.47     1986.18     68.45 o
   3   6  12       68.34       66.07     33.19 o
   4   6  12       15.93      -10.77     29.64 o
   5   6  12      280.66      344.34     50.50 o
   6   6  12      767.40      887.08     77.58 o
   7   6  12     2693.59     2808.13     93.51 o
   8   6  12     2353.67     2396.12    139.27 o
   9   6  12      218.13      160.82     92.12 o
  10   6  12        4.57        1.54     86.45 o
  11   6  12        3.28       52.70     95.69 o
   1   7  12      800.12      664.24     52.33 o
   2   7  12      698.29      619.89     54.15 o
   3   7  12     4584.60     4495.07    118.58 o
   4   7  12     1376.35     1576.07     68.52 o
   5   7  12     2116.05     2085.67    113.03 o
   6   7  12      205.14      158.38     60.53 o
   7   7  12      195.24        0.90     62.17 o
   8   7  12        1.70       90.45     68.43 o
   9   7  12       31.94      -67.77     81.34 o
  10   7  12      135.64        6.77     92.79 o
  11   7  12      126.14      168.44    103.35 o
   0   8  12     2759.88     2621.80    117.94 o
   1   8  12     2534.26     2464.27     82.93 o
   2   8  12     3602.30     3542.81     99.34 o
   3   8  12     3451.65     3411.61    140.76 o
   4   8  12      510.73      515.96     60.76 o
   5   8  12     1195.72     1152.30     83.20 o
   6   8  12       56.29      -24.94     66.63 o
   7   8  12       97.53       73.48     74.21 o
   8   8  12      305.50      324.07     83.81 o
   9   8  12      324.55      193.08    119.38 o
  10   8  12       93.92      183.92     97.94 o
   1   9  12     1688.22     1648.79     95.98 o
   2   9  12     1629.51     1359.20     91.12 o
   3   9  12      581.26      402.53     65.93 o
   4   9  12     1061.11     1152.41     93.02 o
   5   9  12       10.13      -63.53     79.87 o
   6   9  12     1678.91     1940.13    121.56 o
   7   9  12       69.23      -27.93    107.17 o
   8   9  12       41.90       50.42     81.60 o
   9   9  12        0.40       99.09    104.62 o
  10   9  12      362.93      269.89    103.24 o
   0  10  12     1106.67     1202.68    292.14 o
   1  10  12      423.42      456.30     73.12 o
   2  10  12      624.08      602.90     78.55 o
   3  10  12       37.15       88.49     62.59 o
   4  10  12      586.48      759.85     77.34 o
   5  10  12      377.58      377.31     84.77 o
   6  10  12       57.65       68.47     83.71 o
   7  10  12      161.38      219.31     86.53 o
   8  10  12       82.39      116.63     88.81 o
   9  10  12       46.04      136.03    110.86 o
   1  11  12       30.09       82.13     70.45 o
   2  11  12      513.61      600.39     82.09 o
   3  11  12      564.55      504.23     77.97 o
   4  11  12      491.10      447.63     75.88 o
   5  11  12      166.02      309.66     84.09 o
   6  11  12      238.58      354.68    104.28 o
   7  11  12        1.93      -79.41     79.41 o
   8  11  12       30.32      -30.49     91.34 o
   0  12  12      957.43      876.63    134.41 o
   1  12  12       42.31       48.30     77.51 o
   2  12  12       26.37      -30.91     89.59 o
   3  12  12      280.84      165.15     78.00 o
   4  12  12      650.07      684.91    115.24 o
   5  12  12        8.34     -103.24    103.24 o
   6  12  12        8.60       69.36     92.36 o
   7  12  12      434.98      533.51    112.27 o
   1  13  12      619.86      596.55    206.62 o
   2  13  12        2.40      -41.25     75.95 o
   3  13  12        1.53      -78.70     78.70 o
   4  13  12       53.12      166.81     84.24 o
   5  13  12      383.17      289.19     93.43 o
   6  13  12       56.63      191.86    111.94 o
   0  14  12      637.31      448.65    125.15 o
   1  14  12       44.20       37.47     83.82 o
   2  14  12       42.54      202.23     88.03 o
   3  14  12       17.89       -2.91    147.73 o
   4  14  12        0.35       22.93    100.09 o
   1  15  12      173.93      295.66     94.12 o
   1   1  13      942.80     1058.96     71.08 o
   2   1  13       61.93       86.26     51.42 o
   3   1  13        9.81       15.93     27.11 o
   4   1  13     2667.73     2821.35     92.19 o
   5   1  13      599.69      615.32     61.53 o
   6   1  13      318.38      419.74     62.71 o
   7   1  13      372.77      327.92     67.42 o
   8   1  13       86.06      126.27     62.18 o
   9   1  13       22.33       89.08     62.24 o
  10   1  13        0.27      -32.18     65.05 o
  11   1  13        5.15      -71.10     71.10 o
  12   1  13       49.86       82.01     80.16 o
   0   2  13      939.79      866.69     94.30 o
   1   2  13      509.62      507.14     59.41 o
   2   2  13      601.99      761.84     62.52 o
   3   2  13      208.13      205.81     33.05 o
   4   2  13      896.63      861.48     60.40 o
   5   2  13      554.25      377.82     61.75 o
   6   2  13     2874.30     2928.25    104.23 o
   7   2  13      138.50       78.80     65.47 o
   8   2  13       63.35       -9.80     60.92 o
   9   2  13        0.63      -27.81     60.91 o
  10   2  13     1498.31     1556.96     91.91 o
  11   2  13       62.33       31.16     75.19 o
  12   2  13      282.03      289.14     92.60 o
   1   3  13      480.16      505.15     73.30 o
   2   3  13     6166.18     5972.85    142.24 o
   3   3  13      753.49      789.55     51.91 o
   4   3  13       79.17      103.79     40.14 o
   5   3  13       23.42       30.94     52.43 o
   6   3  13      902.03      862.40     63.97 o
   7   3  13       92.53       85.99     58.23 o
   8   3  13       59.20       95.62     61.93 o
   9   3  13     1251.01     1160.34     80.69 o
  10   3  13       15.03       34.97     69.36 o
  11   3  13      261.16      228.77     85.91 o
  12   3  13      152.27      220.76     90.07 o
   0   4  13     1372.09     1474.72     92.41 o
   1   4  13     2049.74     2120.34     80.88 o
   2   4  13       56.43       43.00     42.94 o
   3   4  13      964.73      933.29     56.42 o
   4   4  13      120.23      153.07     39.77 o
   5   4  13      284.96      284.06     46.00 o
   6   4  13      619.31      614.99     60.86 o
   7   4  13      390.59      397.70     61.75 o
   8   4  13      849.45      772.86     72.14 o
   9   4  13      255.45      268.90     78.88 o
  10   4  13      206.97      175.30     75.89 o
  11   4  13       21.25      206.95     90.40 o
   1   5  13      129.46      142.67     42.95 o
   2   5  13       17.18      121.35     43.86 o
   3   5  13      207.85      214.21     47.49 o
   4   5  13      534.87      679.81     51.78 o
   5   5  13      468.80      495.93     68.55 o
   6   5  13       45.79       41.90     51.11 o
   7   5  13       48.71       84.99     63.26 o
   8   5  13       34.66       -5.64     64.36 o
   9   5  13        1.06       87.60     74.23 o
  10   5  13       18.43      119.82     83.57 o
  11   5  13       12.25       34.50     99.06 o
   0   6  13      892.50      834.17     78.60 o
   1   6  13       25.75       22.76     42.32 o
   2   6  13      267.87      323.33     49.14 o
   3   6  13     1273.85     1410.43     63.76 o
   4   6  13      476.43      501.73     67.49 o
   5   6  13     1290.97     1387.11     72.30 o
   6   6  13      207.37      206.37     67.19 o
   7   6  13      116.79      -41.84     60.39 o
   8   6  13      196.25      244.03     77.86 o
   9   6  13       79.44      -14.95     91.89 o
  10   6  13      229.80      157.82     95.03 o
  11   6  13       72.18       30.61    113.90 o
   1   7  13       21.54        9.78     44.19 o
   2   7  13       62.62       -4.36     44.68 o
   3   7  13      375.45      437.64     66.23 o
   4   7  13      805.78      894.75     61.24 o
   5   7  13       27.89      -15.70     54.86 o
   6   7  13      711.53      822.24     82.79 o
   7   7  13      134.72       -8.28     74.46 o
   8   7  13      648.42      680.00     79.52 o
   9   7  13       71.73      -96.99     96.99 o
  10   7  13       28.17        4.88     96.72 o
   0   8  13      665.76      930.28     83.19 o
   1   8  13       73.97      152.73     47.17 o
   2   8  13     1344.86     1405.71     82.82 o
   3   8  13      270.37      345.65     50.47 o
   4   8  13      328.07      240.88     62.25 o
   5   8  13       68.59       38.49     62.17 o
   6   8  13     1728.94     1686.71    119.60 o
   7   8  13       83.76       93.93     88.57 o
   8   8  13        4.91      -78.94     78.94 o
   9   8  13      162.11      271.36    107.66 o
  10   8  13        6.62      -72.66     98.59 o
   1   9  13       13.19       48.69     65.89 o
   2   9  13     4238.81     4162.24    188.44 o
   3   9  13     2274.62     2182.86    100.26 o
   4   9  13      437.47      308.41     68.34 o
   5   9  13      116.61      414.68    128.96 o
   6   9  13       46.68       73.60     84.66 o
   7   9  13       59.88      -31.62     89.99 o
   8   9  13        2.20        0.00     86.01 o
   9   9  13       59.39       20.05    106.23 o
   0  10  13     1460.72     1592.20    157.16 o
   1  10  13      981.66     1059.97     90.49 o
   2  10  13       30.03       49.60     71.36 o
   3  10  13      392.59      500.42     71.04 o
   4  10  13      189.77      167.49     69.65 o
   5  10  13       49.69      238.32    104.20 o
   6  10  13       12.40       80.38     87.76 o
   7  10  13       51.25      139.02    110.90 o
   8  10  13      117.49       60.40    104.48 o
   9  10  13       26.30      -60.32    108.31 o
   1  11  13      279.65      297.06     78.81 o
   2  11  13      632.36      839.06     91.95 o
   3  11  13       16.46      114.44     79.90 o
   4  11  13      258.40      280.44     77.38 o
   5  11  13       52.16      122.57     85.50 o
   6  11  13      117.67       14.66     87.36 o
   7  11  13       34.34       -6.16     95.69 o
   8  11  13       58.96      143.81    106.56 o
   0  12  13     2561.03     2820.71    185.29 o
   1  12  13      483.44      680.65    106.80 o
   2  12  13        0.05      -72.98     72.98 o
   3  12  13       17.58      -25.52     80.84 o
   4  12  13        2.92      -70.11     71.05 o
   5  12  13        6.66      -21.90     87.87 o
   6  12  13      343.76      359.23    100.34 o
   7  12  13       63.26       75.27    103.21 o
   1  13  13      127.99       76.09     84.44 o
   2  13  13      495.62      506.38     92.05 o
   3  13  13       78.91      208.77     87.41 o
   4  13  13      387.42      513.47     88.56 o
   5  13  13      206.85      301.01     96.35 o
   0  14  13       31.67      110.56    125.22 o
   1  14  13       14.06      -10.18     93.99 o
   2  14  13      446.20      639.87    169.19 o
   3  14  13       90.21      156.37     92.83 o
   0   0  14      876.33      838.31    133.46 o
   1   0  14     6140.30     5881.06    230.69 o
   2   0  14      207.56      155.73     79.88 o
   3   0  14      253.91      256.38     89.67 o
   4   0  14     2837.05     2906.41    164.08 o
   5   0  14      146.98      161.09     78.57 o
   6   0  14     3037.09     3114.59    155.14 o
   7   0  14     1241.90     1482.72    148.76 o
   8   0  14      686.37     1042.07    134.07 o
   9   0  14     1790.29     1800.93    155.12 o
  10   0  14     1311.05     1239.70    143.55 o
  11   0  14       90.62      227.01    111.36 o
  12   0  14       88.16       23.86    114.15 o
   1   1  14     2471.82     2324.78     96.52 o
   2   1  14        8.18       12.86     50.60 o
   3   1  14     4309.62     4145.46     97.80 o
   4   1  14     3013.84     2936.75     97.09 o
   5   1  14      894.44     1117.82     89.87 o
   6   1  14       23.94       55.31     58.68 o
   7   1  14     1294.13     1306.06     85.26 o
   8   1  14      957.57      893.87     77.90 o
   9   1  14      426.27      448.41     70.89 o
  10   1  14      151.92      120.81     78.02 o
  11   1  14      176.84      226.97     79.33 o
  12   1  14      114.89       30.90     82.10 o
   0   2  14     4511.10     4860.55    203.28 o
   1   2  14     5960.91     5476.47    156.13 o
   2   2  14     2125.06     2056.03    107.56 o
   3   2  14      251.59      282.47     37.76 o
   4   2  14     1137.71     1046.92     75.94 o
   5   2  14     1195.78     1189.54     73.78 o
   6   2  14     4620.51     4453.86    131.69 o
   7   2  14      161.10      187.54     60.24 o
   8   2  14       26.43        5.63     62.33 o
   9   2  14      572.92      773.58     73.86 o
  10   2  14       16.99        5.74     68.38 o
  11   2  14        0.23      -34.25     73.06 o
  12   2  14      140.03      234.73     92.06 o
   1   3  14     3602.05     3129.57     99.58 o
   2   3  14     8182.27     7606.83    172.00 o
   3   3  14     1275.49     1218.53     65.84 o
   4   3  14       24.46        6.99     46.16 o
   5   3  14     3565.12     3636.25    113.02 o
   6   3  14     2470.27     2688.20    103.81 o
   7   3  14        7.15       40.75     57.99 o
   8   3  14      189.02      174.56     63.85 o
   9   3  14      911.53      924.94     83.45 o
  10   3  14      162.74      103.31     76.41 o
  11   3  14       55.13      -20.79     81.07 o
   0   4  14     3061.71     2973.49    126.44 o
   1   4  14     2586.05     2585.37     91.83 o
   2   4  14      168.80      197.41     49.76 o
   3   4  14     2425.35     2308.43     80.60 o
   4   4  14     2338.65     2102.98     79.57 o
   5   4  14     1397.97     1330.17     68.33 o
   6   4  14     5258.22     5073.71    128.18 o
   7   4  14     1041.25     1144.50     75.77 o
   8   4  14      324.91      406.70     77.02 o
   9   4  14      652.74      811.81     89.53 o
  10   4  14      862.68      923.86     90.02 o
  11   4  14        7.76        4.50     88.72 o
   1   5  14      105.02       79.89     45.83 o
   2   5  14     2176.72     2318.44     81.99 o
   3   5  14      434.42      433.41     52.44 o
   4   5  14       41.32      -12.86     47.45 o
   5   5  14     5779.47     5814.17    143.66 o
   6   5  14     1408.20     1437.81     82.86 o
   7   5  14       62.68      146.97     79.69 o
   8   5  14        8.78       36.62     67.49 o
   9   5  14      187.20      146.45     77.89 o
  10   5  14       25.86       83.53     89.89 o
  11   5  14      116.54      -14.23    127.80 o
   0   6  14     1845.01     1879.87    109.29 o
   1   6  14     1995.02     1894.77    111.65 o
   2   6  14       94.45       74.98     48.59 o
   3   6  14      390.03      399.13     49.99 o
   4   6  14        0.50        5.28     43.65 o
   5   6  14      263.34      209.46     63.11 o
   6   6  14      211.65      232.88     68.93 o
   7   6  14      826.54     1064.42     90.41 o
   8   6  14       64.81       57.48     86.82 o
   9   6  14      244.50      264.29    103.78 o
  10   6  14        0.39       53.33     94.28 o
  11   6  14        3.87      -85.96    113.14 o
   1   7  14     1046.49     1024.71    106.68 o
   2   7  14      423.69      402.71     54.55 o
   3   7  14      774.08      754.66     66.24 o
   4   7  14     2718.79     2680.48     89.96 o
   5   7  14     1043.71     1246.50     96.33 o
   6   7  14      721.66      988.37     92.11 o
   7   7  14       29.59        9.40     75.66 o
   8   7  14      151.78      214.90     86.16 o
   9   7  14        0.46      -56.49    115.45 o
  10   7  14       83.53       48.31    101.59 o
   0   8  14       95.41      -31.43     68.78 o
   1   8  14     2732.72     2691.96     92.18 o
   2   8  14      301.51      208.56     52.81 o
   3   8  14       60.43       68.24     54.46 o
   4   8  14       63.07      106.76     56.61 o
   5   8  14     1098.61      879.42     82.97 o
   6   8  14      332.26      431.29     90.61 o
   7   8  14        5.95      -74.02     88.67 o
   8   8  14        0.07      -25.83    105.36 o
   9   8  14      346.60      462.96    116.91 o
  10   8  14        1.60      -55.62    109.80 o
   1   9  14     1277.73     1310.11     94.28 o
   2   9  14     2645.20     2458.16    119.31 o
   3   9  14      672.14      714.99     87.11 o
   4   9  14      163.53      113.31     67.47 o
   5   9  14      360.29      359.61     86.29 o
   6   9  14      652.25      805.33    103.08 o
   7   9  14       79.02      131.39     94.62 o
   8   9  14      361.40      288.19    145.55 o
   9   9  14        0.00      -48.42    112.38 o
   0  10  14       38.36       74.49    115.17 o
   1  10  14      100.18      235.89    115.06 o
   2  10  14      922.75      864.10     91.40 o
   3  10  14      567.68      587.63    100.29 o
   4  10  14       57.28      -28.00     68.37 o
   5  10  14      339.63      272.30     88.43 o
   6  10  14      335.07      223.91     96.75 o
   7  10  14       21.73       88.11     98.75 o
   8  10  14       30.45       65.50    108.37 o
   1  11  14        0.98        3.50     77.04 o
   2  11  14     1019.07     1186.10    139.39 o
   3  11  14      316.35      159.28     83.33 o
   4  11  14       71.05      -36.31     74.22 o
   5  11  14      243.30      267.22    112.36 o
   6  11  14        0.47       32.80     92.16 o
   7  11  14       47.58       11.20     99.05 o
   0  12  14     1402.65     1471.55    154.89 o
   1  12  14       94.74        5.60     89.21 o
   2  12  14       11.60      -74.08     77.41 o
   3  12  14      225.84      148.94     91.37 o
   4  12  14      236.99      283.71     80.89 o
   5  12  14       42.34       63.54     90.59 o
   6  12  14        5.59      110.91     98.91 o
   1  13  14       22.45      -42.21     83.81 o
   2  13  14      240.25      158.11     89.16 o
   3  13  14       94.70      149.91    110.30 o
   4  13  14       56.25       83.49     93.73 o
   5  13  14      164.97      261.33    100.10 o
   0  14  14       48.67       62.40    133.84 o
   1  14  14       11.53      -86.09     86.09 o
   2  14  14        4.43      -39.99     90.57 o
   1   1  15     1930.94     1782.14     91.95 o
   2   1  15       68.32       43.78     57.55 o
   3   1  15       90.53       20.09     56.60 o
   4   1  15        1.37       23.06     58.33 o
   5   1  15     3038.61     2824.91    101.92 o
   6   1  15       12.85      -21.70     61.76 o
   7   1  15      383.71      325.39     73.04 o
   8   1  15        0.47       60.79     65.58 o
   9   1  15      153.47      138.56     66.97 o
  10   1  15       41.31       37.61     71.21 o
  11   1  15      370.97      450.14     84.84 o
   0   2  15      863.90      942.84    103.13 o
   1   2  15      171.69      185.02     60.59 o
   2   2  15       91.79       75.78     55.58 o
   3   2  15     1225.78     1356.27     57.95 o
   4   2  15      580.37      579.33     68.42 o
   5   2  15     1059.40     1008.44     73.28 o
   6   2  15      675.92      618.79     80.02 o
   7   2  15      569.72      683.59     76.66 o
   8   2  15       99.18      -24.70     64.36 o
   9   2  15      157.51      154.30     72.33 o
  10   2  15      385.81      310.85     75.07 o
  11   2  15      256.67      110.48     84.69 o
   1   3  15      732.07      668.15     60.07 o
   2   3  15      910.00      992.33     64.90 o
   3   3  15        3.04       12.66     38.89 o
   4   3  15        5.74      -26.94     35.08 o
   5   3  15     3916.12     3972.13    133.30 o
   6   3  15     1650.72     1622.74    121.31 o
   7   3  15      884.20      801.65     71.45 o
   8   3  15      223.84      306.54     74.33 o
   9   3  15      734.52      733.83     83.58 o
  10   3  15       23.28       26.72     75.64 o
  11   3  15       14.24      -82.17     82.17 o
   0   4  15     1059.55     1026.02    136.10 o
   1   4  15      813.14      927.33     66.37 o
   2   4  15       58.80       30.87     48.26 o
   3   4  15       39.27       -5.88     48.49 o
   4   4  15      570.82      585.57     73.53 o
   5   4  15       63.77       68.40     64.90 o
   6   4  15        1.55      -38.39     61.15 o
   7   4  15       95.16      127.60     61.45 o
   8   4  15       28.76      -23.20     76.41 o
   9   4  15       10.85      -26.96     81.86 o
  10   4  15       11.83       11.83     76.30 o
  11   4  15       33.90      -96.72     96.72 o
   1   5  15      272.15      228.21     51.75 o
   2   5  15      172.68      175.41     50.88 o
   3   5  15     2179.81     2295.65    114.23 o
   4   5  15        4.66      -43.84     54.62 o
   5   5  15       52.06      -57.06     57.06 o
   6   5  15      363.75      385.23     66.63 o
   7   5  15      145.47       57.73     69.03 o
   8   5  15        0.04        4.91     70.21 o
   9   5  15       40.76      -48.97     73.97 o
  10   5  15       97.24       44.36     94.24 o
  11   5  15      527.57      561.64    111.53 o
   0   6  15     1001.25     1122.09    104.29 o
   1   6  15     3069.28     3064.45     97.72 o
   2   6  15       30.21      -23.89     48.87 o
   3   6  15     1006.52     1012.25     67.83 o
   4   6  15        1.31      -48.37     48.37 o
   5   6  15     1026.72     1081.48     83.68 o
   6   6  15       38.44       26.04     68.18 o
   7   6  15       13.25       79.01     74.59 o
   8   6  15       33.23       82.89     92.55 o
   9   6  15      344.48      809.57    115.38 o
  10   6  15       46.73      119.14    111.15 o
   1   7  15     2013.44     1860.36     93.30 o
   2   7  15      863.86      856.07     65.53 o
   3   7  15     1998.37     2110.52    116.77 o
   4   7  15        6.97      -49.91     49.91 o
   5   7  15      127.28       75.47     61.04 o
   6   7  15      150.63      116.67     91.69 o
   7   7  15        0.00      195.08     90.69 o
   8   7  15       77.89       -2.02     85.70 o
   9   7  15       83.55      -43.64    104.79 o
  10   7  15       13.83       14.36    111.49 o
   0   8  15      683.32      686.27    128.69 o
   1   8  15      334.60      344.61     57.90 o
   2   8  15       36.56       87.96     60.51 o
   3   8  15      183.96      176.85     64.01 o
   4   8  15      372.31      345.89     64.76 o
   5   8  15      532.64      486.77     90.38 o
   6   8  15       36.78      119.06     86.73 o
   7   8  15       24.67      -76.62     90.15 o
   8   8  15       69.23      122.38    101.93 o
   9   8  15       56.19       95.05    107.06 o
   1   9  15       73.44      108.67     72.62 o
   2   9  15        4.65      -68.84     68.84 o
   3   9  15      108.48       -5.70     72.45 o
   4   9  15      181.80      108.64     68.64 o
   5   9  15       24.23      108.73     86.63 o
   6   9  15      526.04      491.70    100.83 o
   7   9  15       56.02      187.31     98.77 o
   8   9  15       81.85      136.43    103.83 o
   9   9  15      527.14      510.24    124.27 o
   0  10  15       59.25       66.53    163.89 o
   1  10  15       20.36       48.04     74.84 o
   2  10  15        4.51      -25.89     74.42 o
   3  10  15      731.38      821.33     96.09 o
   4  10  15       56.71       36.05     72.75 o
   5  10  15       47.93      -11.68     86.69 o
   6  10  15      114.55       -3.33     88.30 o
   7  10  15     1175.05     1542.13    133.53 o
   8  10  15        4.96     -104.32    104.32 o
   1  11  15      193.17      213.62     83.49 o
   2  11  15      127.63      209.08     81.82 o
   3  11  15     1944.20     1957.69    123.37 o
   4  11  15       83.22      152.73     95.37 o
   5  11  15      729.90      675.10    103.88 o
   6  11  15       71.47       59.42     99.93 o
   7  11  15      113.61      151.55    105.97 o
   0  12  15       38.17      125.41    181.24 o
   1  12  15       35.93      -79.45     79.45 o
   2  12  15       58.43       17.81     83.17 o
   3  12  15        0.02      -14.68     84.95 o
   4  12  15       32.22        4.22     88.55 o
   5  12  15       15.46      121.55     96.84 o
   6  12  15       78.89       81.34    100.95 o
   1  13  15       37.22       49.03     89.23 o
   2  13  15       15.72      -52.93     86.12 o
   3  13  15       47.37      155.84     94.26 o
   4  13  15      130.14       24.98    108.59 o
   0  14  15       65.47      146.22    139.01 o
   1  14  15      228.58      292.91    105.13 o
   0   0  16     1458.56     1505.62    176.31 o
   1   0  16     3698.48     3811.00    213.75 o
   2   0  16     5119.39     5268.87    225.79 o
   3   0  16     2346.14     2009.86    145.16 o
   4   0  16       26.04      -47.80     98.28 o
   5   0  16        0.11       19.79     85.30 o
   6   0  16     2796.81     2701.69    155.20 o
   7   0  16      127.15      -44.23     97.33 o
   8   0  16       45.65        0.25    104.27 o
   9   0  16      453.53      474.18    107.95 o
  10   0  16        0.11       -0.45    103.92 o
  11   0  16        7.81      -35.99    111.11 o
   1   1  16     1363.13     1384.66     87.29 o
   2   1  16     1062.47     1178.40     84.58 o
   3   1  16      468.98      503.34     43.98 o
   4   1  16     4272.39     4595.99    197.39 o
   5   1  16       52.46      112.25     60.03 o
   6   1  16       31.11       52.52     65.15 o
   7   1  16       53.34       22.83     69.76 o
   8   1  16       20.61        0.10     67.13 o
   9   1  16       41.68        3.98     64.78 o
  10   1  16      174.29      186.66     75.14 o
  11   1  16       68.70       93.57     79.31 o
   0   2  16     1578.48     1453.64    124.24 o
   1   2  16       75.33      118.60     65.62 o
   2   2  16     4089.96     3954.27    174.89 o
   3   2  16      604.75      666.56     49.48 o
   4   2  16       14.75       57.38     70.67 o
   5   2  16      449.60      382.58     73.23 o
   6   2  16     4608.86     4373.22    135.12 o
   7   2  16      252.55      425.19     80.66 o
   8   2  16      479.49      682.49     78.23 o
   9   2  16       55.50       98.11     83.60 o
  10   2  16       46.46       -4.62     73.35 o
  11   2  16        4.37      -32.63     86.10 o
   1   3  16        7.19      -49.37     49.74 o
   2   3  16     4661.05     4531.51    127.65 o
   3   3  16      265.15      372.38     55.26 o
   4   3  16     1277.80     1331.10     57.43 o
   5   3  16     1039.39     1165.55     90.41 o
   6   3  16     1427.22     1297.12     93.79 o
   7   3  16       19.54       43.50     61.50 o
   8   3  16      156.78       83.73     68.57 o
   9   3  16      272.35      296.30     77.75 o
  10   3  16       73.79      119.34     80.83 o
  11   3  16       70.31       25.25     85.48 o
   0   4  16     3187.82     3281.41    142.03 o
   1   4  16       64.75      107.97     54.72 o
   2   4  16      243.03      248.76     55.11 o
   3   4  16     1651.48     1636.27     86.41 o
   4   4  16       97.26       52.60     49.81 o
   5   4  16     2284.59     2228.95    108.48 o
   6   4  16        0.64      -38.14     62.40 o
   7   4  16        0.47      -52.69     59.86 o
   8   4  16      309.12      281.85     78.17 o
   9   4  16       15.30      -77.49     77.49 o
  10   4  16       29.23      -32.46     87.24 o
  11   4  16      154.19       20.89    105.04 o
   1   5  16       10.66       58.11     49.61 o
   2   5  16     1475.75     1463.17     80.33 o
   3   5  16        0.15      -14.38     53.93 o
   4   5  16      308.16      395.07     59.92 o
   5   5  16     2792.44     2932.37    111.70 o
   6   5  16        9.93      -67.44     67.44 o
   7   5  16      327.57      159.23     80.89 o
   8   5  16       24.42       63.81     73.72 o
   9   5  16      356.28      272.07    104.55 o
  10   5  16       98.91       47.07    128.52 o
   0   6  16     1714.72     1558.20    113.84 o
   1   6  16      613.83      611.86     61.84 o
   2   6  16      471.33      558.74     72.57 o
   3   6  16      121.34      152.98     57.47 o
   4   6  16       86.67       66.75     51.74 o
   5   6  16      408.64      389.13     72.52 o
   6   6  16      135.67      183.38     74.66 o
   7   6  16      215.51      160.71     79.69 o
   8   6  16      307.78      527.44    103.49 o
   9   6  16       15.59        0.98     99.34 o
  10   6  16       72.22       19.56    130.14 o
   1   7  16     1228.30     1258.42     73.08 o
   2   7  16       68.44       87.22     53.81 o
   3   7  16      926.10     1119.23     72.95 o
   4   7  16     1516.31     1646.70     82.82 o
   5   7  16        4.45      -71.98     71.98 o
   6   7  16      727.44      755.03     91.01 o
   7   7  16       33.76       32.66     81.74 o
   8   7  16       87.66      -24.11    100.79 o
   9   7  16        0.01      -73.33    105.29 o
   0   8  16      115.12       13.28     74.19 o
   1   8  16      717.15      710.02     74.92 o
   2   8  16      295.02      365.34     83.26 o
   3   8  16      488.53      408.36     80.56 o
   4   8  16      292.48      219.06     70.68 o
   5   8  16        2.44      -82.82     82.82 o
   6   8  16      119.56      185.04     91.52 o
   7   8  16       27.31      159.72    100.77 o
   8   8  16      609.23      635.50    115.83 o
   9   8  16      600.77      514.44    122.44 o
   1   9  16     2660.45     2138.42    117.65 o
   2   9  16      259.62      102.17     76.08 o
   3   9  16       41.25      124.34     77.02 o
   4   9  16       93.78      132.94     83.32 o
   5   9  16      169.97      107.15    112.87 o
   6   9  16        0.25      -87.86     87.86 o
   7   9  16       20.24       -5.79     96.28 o
   8   9  16        6.52       76.25    106.00 o
   0  10  16      298.61      291.04    136.69 o
   1  10  16      191.50      124.46     79.41 o
   2  10  16      515.68      335.04     85.24 o
   3  10  16      333.26      297.37     86.24 o
   4  10  16        9.69      -26.16     81.06 o
   5  10  16      379.45      219.49     94.75 o
   6  10  16       18.70      -62.82     97.31 o
   7  10  16        2.71      207.76    107.05 o
   1  11  16        1.56      -63.58     78.09 o
   2  11  16      256.29      154.48     84.60 o
   3  11  16      104.75       92.68     87.43 o
   4  11  16       59.23      -73.84     84.61 o
   5  11  16       91.41      226.57     98.09 o
   6  11  16      347.00      434.41    110.69 o
   0  12  16      858.59      922.18    150.00 o
   1  12  16       10.61      -22.19     84.93 o
   2  12  16       37.35       58.26     87.14 o
   3  12  16      217.99      196.02     94.10 o
   4  12  16        4.25      -45.02     93.40 o
   5  12  16        0.02      130.27     99.85 o
   1  13  16      361.46      338.59    100.53 o
   2  13  16      192.95      167.62     94.36 o
   3  13  16       68.20      -52.29     94.07 o
   1   1  17      452.17      463.42     75.68 o
   2   1  17      413.73      390.78     73.32 o
   3   1  17     1426.09     1328.51     74.83 o
   4   1  17     1687.01     1779.21    114.76 o
   5   1  17      128.04      173.47     72.59 o
   6   1  17      118.70       42.23     64.67 o
   7   1  17       45.91       73.35     72.77 o
   8   1  17      543.37      554.10     87.24 o
   9   1  17        2.97      -66.94     73.99 o
  10   1  17        0.14       24.20     74.25 o
  11   1  17       20.30       45.67     82.90 o
   0   2  17       59.69       99.31     96.11 o
   1   2  17       34.83      -30.69     60.51 o
   2   2  17      118.70       97.62     52.44 o
   3   2  17        7.14      -43.03     45.94 o
   4   2  17     2985.57     2953.47    133.09 o
   5   2  17       38.54       35.68     71.60 o
   6   2  17     1494.69     1477.95    134.94 o
   7   2  17      292.06      311.31     78.25 o
   8   2  17        1.06      -36.41     69.16 o
   9   2  17        5.38       79.47     78.52 o
  10   2  17      192.20      284.10     86.55 o
  11   2  17        4.40      -66.98     86.06 o
   1   3  17      216.25      284.34     58.13 o
   2   3  17      396.21      431.44     62.22 o
   3   3  17      240.52      252.64     79.27 o
   4   3  17        9.81       47.80     49.31 o
   5   3  17      243.02      163.09     74.54 o
   6   3  17      105.23       38.39     74.51 o
   7   3  17      553.33      423.92    105.55 o
   8   3  17      174.73      120.71     71.68 o
   9   3  17       46.80       72.14     84.19 o
  10   3  17       62.49       35.92     80.10 o
   0   4  17     3447.96     3094.82    144.89 o
   1   4  17        0.03      -37.34     56.32 o
   2   4  17      243.90      152.86     57.94 o
   3   4  17      111.73      129.42     55.28 o
   4   4  17       19.75        6.46     54.80 o
   5   4  17      162.27       92.36     77.74 o
   6   4  17       57.00      -37.38     82.45 o
   7   4  17        8.61      -76.00     76.00 o
   8   4  17       62.06       74.74     76.72 o
   9   4  17        6.14       98.60     82.68 o
  10   4  17        0.20      -42.43     98.84 o
   1   5  17       24.41      -50.73     50.73 o
   2   5  17      361.23      295.91     57.61 o
   3   5  17      566.60      589.55     83.43 o
   4   5  17       12.51       -6.87     56.80 o
   5   5  17      196.98       -3.86     69.95 o
   6   5  17      700.15      686.49     87.04 o
   7   5  17       68.82       85.89     80.19 o
   8   5  17      292.11      324.71     99.87 o
   9   5  17       20.27      -43.01    102.31 o
  10   5  17       67.81      144.56    117.90 o
   0   6  17      309.42       96.53     79.94 o
   1   6  17      178.21      246.98     58.36 o
   2   6  17      161.67      224.83     58.55 o
   3   6  17       61.37       35.05     54.98 o
   4   6  17      119.85      120.98     58.20 o
   5   6  17      673.48      621.77     81.53 o
   6   6  17      448.51      528.91     85.72 o
   7   6  17      112.28      283.42     95.96 o
   8   6  17       99.53      293.77    103.03 o
   9   6  17       34.56      107.87    117.44 o
   1   7  17       76.15       94.82     56.13 o
   2   7  17        0.09       20.06     54.18 o
   3   7  17      802.27      660.46     69.72 o
   4   7  17      549.40      739.54     71.70 o
   5   7  17       46.46       83.92     75.81 o
   6   7  17      252.76      221.03     85.48 o
   7   7  17        7.36       43.55     96.82 o
   8   7  17      832.24      880.70    122.54 o
   9   7  17       25.45      -32.72    111.50 o
   0   8  17      829.07     1087.96    141.14 o
   1   8  17      277.58      370.26     81.10 o
   2   8  17       42.40      -17.99     75.69 o
   3   8  17       17.43       33.31     73.33 o
   4   8  17       29.88      -46.78     75.04 o
   5   8  17       96.71      170.16     90.52 o
   6   8  17      397.49      341.13     99.77 o
   7   8  17       26.72      -14.04     99.58 o
   8   8  17       87.80      145.40    152.36 o
   1   9  17       33.98      -72.13     76.05 o
   2   9  17      470.05      662.80    138.47 o
   3   9  17      476.05      321.10    123.18 o
   4   9  17       58.76       79.63     85.10 o
   5   9  17        7.36      -67.29     88.99 o
   6   9  17       20.13      -33.40     94.57 o
   7   9  17       13.09       40.82    107.66 o
   8   9  17        9.92     -102.74    110.23 o
   0  10  17     1789.34     1393.35    155.37 o
   1  10  17       10.82      -78.70     78.70 o
   2  10  17      130.64       93.72     81.89 o
   3  10  17      262.21      158.94     87.42 o
   4  10  17      936.87      907.03    104.76 o
   5  10  17        2.34      -56.51     92.51 o
   6  10  17        3.94      135.01    101.21 o
   7  10  17        0.25      -99.32     99.32 o
   1  11  17      361.09      271.14     90.62 o
   2  11  17      434.90      586.20     98.10 o
   3  11  17      154.29      135.37     91.34 o
   4  11  17      131.82      151.94     93.20 o
   5  11  17      336.18      576.35    125.87 o
   6  11  17       12.91       65.40    107.27 o
   0  12  17      705.60      923.12    158.31 o
   1  12  17        6.04      -40.25     86.52 o
   2  12  17        0.04      -30.47     90.70 o
   3  12  17       35.32       84.16     91.76 o
   4  12  17       27.31      130.93     98.61 o
   1  13  17       27.24      -18.77     95.27 o
   2  13  17      130.40      147.40    100.91 o
   0   0  18      396.68      299.34    148.63 o
   1   0  18     1947.21     1980.57    153.14 o
   2   0  18      102.83      188.36    221.90 o
   3   0  18      540.16      431.45    120.83 o
   4   0  18       65.15       34.04    106.11 o
   5   0  18      734.04      752.64    274.79 o
   6   0  18     2439.89     2479.07    156.40 o
   7   0  18        7.29       61.52    100.01 o
   8   0  18       84.95      -60.98    108.84 o
   9   0  18      952.00     1094.01    127.93 o
  10   0  18       62.86       68.15    108.42 o
   1   1  18     1981.78     1891.45    109.35 o
   2   1  18       39.00      -51.13     68.70 o
   3   1  18      171.72      117.12     59.74 o
   4   1  18     2160.62     2217.39    122.58 o
   5   1  18        0.60      -14.44     77.83 o
   6   1  18      287.51      422.90    101.02 o
   7   1  18      861.78     1025.53    118.13 o
   8   1  18      434.10      241.48     84.54 o
   9   1  18       14.28        2.49     72.23 o
  10   1  18       21.39       78.15     94.18 o
   0   2  18       68.89      213.84    110.52 o
   1   2  18     1805.36     2018.17    152.98 o
   2   2  18      119.93      189.60     57.39 o
   3   2  18       33.69       14.54     50.91 o
   4   2  18      973.55     1018.41     98.27 o
   5   2  18       14.15       54.80     83.38 o
   6   2  18      246.88      284.78     82.18 o
   7   2  18     1224.78     1146.14     91.69 o
   8   2  18       29.30      145.59     81.07 o
   9   2  18        0.02      -79.48     79.48 o
  10   2  18        2.21        4.03     83.39 o
   1   3  18       24.26       14.06     56.73 o
   2   3  18     1439.10     1477.21     83.76 o
   3   3  18     3163.62     3000.92    128.22 o
   4   3  18      391.96      316.32     55.58 o
   5   3  18      893.06      871.52    110.20 o
   6   3  18      228.64      216.59     83.26 o
   7   3  18      171.38       39.26     97.27 o
   8   3  18      188.71      158.47     74.94 o
   9   3  18       27.98      -46.79     82.96 o
  10   3  18       34.46       65.62     84.99 o
   0   4  18     2749.32     2393.40    134.76 o
   1   4  18       56.31       19.35     60.01 o
   2   4  18      795.30      795.45     72.57 o
   3   4  18     1035.02     1281.86     80.92 o
   4   4  18     1631.35     1662.33    110.55 o
   5   4  18       16.85      116.31     74.90 o
   6   4  18       43.44       37.37     76.47 o
   7   4  18      814.55     1168.89    144.40 o
   8   4  18      234.32      318.33     95.02 o
   9   4  18       42.66       -3.70     84.80 o
  10   4  18       27.10      145.01    115.70 o
   1   5  18      757.09      771.12     67.55 o
   2   5  18     1600.02     1455.60     79.36 o
   3   5  18      118.87       14.01    100.27 o
   4   5  18      288.20      450.63     67.15 o
   5   5  18     2592.73     2597.91    117.58 o
   6   5  18       21.30       -5.00     77.29 o
   7   5  18       32.99       45.66     83.15 o
   8   5  18      240.07      138.00     89.96 o
   9   5  18      286.71      166.32    110.62 o
   0   6  18      103.35      134.18     82.45 o
   1   6  18      771.79      838.34     69.97 o
   2   6  18      284.32      330.13     62.51 o
   3   6  18      301.11      188.41     60.11 o
   4   6  18      213.31      143.95     99.45 o
   5   6  18       53.88      -63.20     71.10 o
   6   6  18      136.73      218.35     81.18 o
   7   6  18      683.46      811.31    118.04 o
   8   6  18       61.55       46.68    100.03 o
   9   6  18        3.08      139.93    111.73 o
   1   7  18       97.81      182.32     59.91 o
   2   7  18      102.70        0.36     62.01 o
   3   7  18     3398.40     3512.85    144.75 o
   4   7  18        8.58      -36.05     67.00 o
   5   7  18        3.06      -24.82     77.07 o
   6   7  18       12.23        4.29    115.90 o
   7   7  18        7.97      -82.77    115.77 o
   8   7  18      137.02       89.32    107.95 o
   0   8  18      424.60      541.26    121.56 o
   1   8  18     2078.94     1997.32    118.42 o
   2   8  18      600.03      565.50     87.72 o
   3   8  18     1326.55     1394.89    118.73 o
   4   8  18      390.02      299.67     86.98 o
   5   8  18        1.62      -22.45     90.18 o
   6   8  18      346.35      403.27    105.10 o
   7   8  18       39.27      -49.17    100.76 o
   8   8  18       43.09       50.88    109.59 o
   1   9  18        0.15      -36.13     80.80 o
   2   9  18      120.92      121.35     82.11 o
   3   9  18      129.16      109.97     83.76 o
   4   9  18      602.80      465.88     97.53 o
   5   9  18       28.36      -80.68    107.80 o
   6   9  18      226.27      245.39    106.54 o
   7   9  18      151.76      245.28    112.52 o
   0  10  18      227.83      153.33    126.15 o
   1  10  18      602.91      578.04     96.38 o
   2  10  18       12.97       -8.48     83.79 o
   3  10  18       86.40      117.32     89.82 o
   4  10  18        4.15       21.05    107.56 o
   5  10  18      231.66      220.87    117.37 o
   6  10  18       85.45        9.25    105.17 o
   1  11  18       40.21      119.19     90.09 o
   2  11  18      101.40       33.59     86.20 o
   3  11  18      144.04       58.81     94.21 o
   4  11  18       29.63        4.98     92.16 o
   5  11  18      109.35       84.27    121.24 o
   0  12  18      286.06      334.87    144.27 o
   1  12  18       21.42      -37.61     90.11 o
   2  12  18        0.03      -19.52    124.28 o
   3  12  18      304.70      461.73    105.25 o
   1   1  19      614.15      613.53     84.66 o
   2   1  19      371.62      267.97     79.11 o
   3   1  19        0.00       31.21     53.75 o
   4   1  19      517.63      452.76     88.86 o
   5   1  19        0.09       74.29     85.02 o
   6   1  19      405.04      348.12     94.67 o
   7   1  19      484.01      269.02     82.65 o
   8   1  19      103.98      120.52    108.28 o
   9   1  19       53.91      106.00     80.84 o
  10   1  19       12.43       22.89     93.88 o
   0   2  19       16.02       24.13    103.11 o
   1   2  19       70.26      111.52    104.84 o
   2   2  19      202.32      144.31     61.47 o
   3   2  19     1404.70     1494.99     82.85 o
   4   2  19        8.80      -14.51    107.15 o
   5   2  19        0.01      -20.66     83.48 o
   6   2  19      207.82      268.48     83.38 o
   7   2  19     1085.99     1127.60    105.82 o
   8   2  19       17.80       14.40     75.37 o
   9   2  19      251.81      217.82     92.60 o
  10   2  19       51.86       40.19     86.73 o
   1   3  19      492.98      516.69     69.90 o
   2   3  19       12.70        8.44     58.10 o
   3   3  19      570.08      617.23     68.05 o
   4   3  19      384.85      486.28     90.58 o
   5   3  19      403.58      392.49     93.74 o
   6   3  19        9.17       22.53     78.89 o
   7   3  19       44.21       44.05     84.14 o
   8   3  19       36.22      233.05     94.44 o
   9   3  19      122.09      119.40     89.48 o
   0   4  19      250.41      196.78     86.20 o
   1   4  19      134.73       34.86     61.54 o
   2   4  19      111.03       83.67     71.90 o
   3   4  19      776.85      912.95     82.20 o
   4   4  19      646.83      477.28     87.77 o
   5   4  19      425.34      647.37     96.78 o
   6   4  19       19.21       44.21     78.28 o
   7   4  19      131.95      257.83    108.76 o
   8   4  19       59.42       -4.42     92.76 o
   9   4  19      186.97      325.28    103.38 o
   1   5  19      629.39      739.91     69.50 o
   2   5  19       48.85       65.35     58.67 o
   3   5  19      329.45      380.17     68.36 o
   4   5  19      293.43      200.78     85.79 o
   5   5  19       36.28       82.06     83.88 o
   6   5  19       18.59       97.77     81.96 o
   7   5  19        3.98      -62.91     86.91 o
   8   5  19      249.84      195.82    112.93 o
   9   5  19       41.53      -33.37    110.59 o
   0   6  19       28.51        9.13     84.47 o
   1   6  19      835.97     1086.71     78.50 o
   2   6  19       64.11       61.86     59.22 o
   3   6  19      393.99      450.50     74.03 o
   4   6  19       64.27       84.43     76.91 o
   5   6  19       66.96       60.03     90.08 o
   6   6  19       25.41       21.32     91.22 o
   7   6  19      246.85      136.86    128.52 o
   8   6  19       63.82     -115.50    115.50 o
   1   7  19      198.41      100.44     60.95 o
   2   7  19       25.50      -40.51     59.73 o
   3   7  19      641.33      824.62     84.19 o
   4   7  19      135.04       62.86     85.06 o
   5   7  19       77.42       29.96    123.41 o
   6   7  19       37.29       25.07    102.02 o
   7   7  19       64.25      117.49    106.77 o
   8   7  19       24.48     -103.95    110.45 o
   0   8  19       94.66      202.79    121.35 o
   1   8  19      260.02      266.50     95.76 o
   2   8  19      225.86      201.36     86.82 o
   3   8  19       77.09       60.53     82.92 o
   4   8  19       23.79       81.52    103.73 o
   5   8  19        9.50      258.45    113.60 o
   6   8  19        5.37      104.87     97.23 o
   7   8  19       57.50      175.53    110.40 o
   1   9  19        4.48      123.54     89.61 o
   2   9  19      727.01      704.47    107.35 o
   3   9  19      140.75      178.73     84.64 o
   4   9  19      131.08        8.49    107.56 o
   5   9  19      708.26      653.37    159.72 o
   6   9  19       27.07      -34.71    104.58 o
   0  10  19      302.23      397.68    131.40 o
   1  10  19       15.56       78.95     89.91 o
   2  10  19      178.99        3.42     88.04 o
   3  10  19      389.44      347.45     97.79 o
   4  10  19       19.03      -55.33    106.30 o
   5  10  19      134.80      237.69    140.88 o
   1  11  19       76.86      104.07     94.86 o
   2  11  19        7.16       97.54     90.54 o
   3  11  19        7.80      -43.93     92.70 o
   4  11  19        7.25       98.17    119.12 o
   0  12  19      121.37      145.04    209.20 o
   1  12  19      169.94      125.56     99.47 o
   2  12  19        0.03       13.38     96.55 o
   0   0  20        0.67      -92.89    148.44 o
   1   0  20      683.32      732.20    125.79 o
   2   0  20     1337.18     1251.74    200.10 o
   3   0  20      282.82      246.92     89.35 o
   4   0  20        6.01      -77.07    120.55 o
   5   0  20      174.35      125.37    198.49 o
   6   0  20     1405.76     1255.55    161.55 o
   7   0  20       27.45      -68.85    140.87 o
   8   0  20      238.13      149.64    127.14 o
   9   0  20      133.75      231.05    138.07 o
   1   1  20      476.87      438.72     84.77 o
   2   1  20        0.95       27.52     72.57 o
   3   1  20      454.40      446.55     62.45 o
   4   1  20     3518.82     3853.12    197.94 o
   5   1  20      195.29      302.80     93.18 o
   6   1  20      229.93      301.71     99.22 o
   7   1  20        0.00      -56.01     95.10 o
   8   1  20      230.20      203.25     87.48 o
   9   1  20       86.80      191.34     99.19 o
   0   2  20      903.43      884.19    136.67 o
   1   2  20     1513.28     1482.26    106.45 o
   2   2  20      584.41      686.81     73.73 o
   3   2  20      373.67      423.63     65.53 o
   4   2  20       28.51       59.79     85.62 o
   5   2  20        1.63       69.43     88.91 o
   6   2  20        7.30      -24.39     90.81 o
   7   2  20      258.71      424.00     97.55 o
   8   2  20       15.74      -71.71     88.48 o
   9   2  20        7.58      112.75     90.22 o
   1   3  20      408.26      343.96     69.97 o
   2   3  20      100.78      127.00     62.33 o
   3   3  20     1362.23     1432.22     84.58 o
   4   3  20       80.26       46.43     84.74 o
   5   3  20       62.66       66.80     88.14 o
   6   3  20       27.77      106.45     95.02 o
   7   3  20       37.56       -1.87     86.42 o
   8   3  20        1.07     -111.04    111.04 o
   9   3  20      120.00       71.45    100.29 o
   0   4  20     5070.01     4915.60    196.34 o
   1   4  20       66.09       44.08     58.25 o
   2   4  20       27.60      -70.27     85.32 o
   3   4  20       95.71        8.98     62.12 o
   4   4  20      686.75      686.15    113.91 o
   5   4  20        2.30      -43.14     86.46 o
   6   4  20       47.70      -53.61     91.03 o
   7   4  20      649.60      520.30     97.75 o
   8   4  20      309.58      401.36    101.54 o
   9   4  20       12.51      -80.07    112.72 o
   1   5  20        0.20      -19.68     58.62 o
   2   5  20     1127.51     1191.57     79.55 o
   3   5  20      324.91      413.31     86.82 o
   4   5  20      238.91      223.47     87.83 o
   5   5  20      116.11      181.02     90.80 o
   6   5  20        9.87     -106.58    106.58 o
   7   5  20       60.58       29.80     90.41 o
   8   5  20      545.73      660.10    124.18 o
   0   6  20      263.81      248.38     94.73 o
   1   6  20       43.08      156.36     64.21 o
   2   6  20       12.41      -59.43     59.43 o
   3   6  20       25.52      -41.15     61.00 o
   4   6  20      102.14      181.72     79.36 o
   5   6  20       27.83       25.80     89.26 o
   6   6  20      239.88      313.07     99.86 o
   7   6  20       27.36       76.61    106.27 o
   8   6  20       34.11       -7.10    131.69 o
   1   7  20       24.34        8.07     62.18 o
   2   7  20      194.24      229.41     72.93 o
   3   7  20       33.69       45.50     70.96 o
   4   7  20       77.91       75.55     89.42 o
   5   7  20        0.46      -10.69    105.63 o
   6   7  20       90.99       36.19    139.41 o
   7   7  20      126.22      115.44    113.15 o
   0   8  20       83.74       38.65    161.33 o
   1   8  20      566.12      462.04     90.65 o
   2   8  20       25.87      207.27     83.66 o
   3   8  20       27.70      -67.19     77.84 o
   4   8  20      393.45      479.28    118.60 o
   5   8  20       93.37       83.95    156.71 o
   6   8  20      132.58      150.43    141.27 o
   7   8  20        2.95       81.13    110.34 o
   1   9  20       23.91       28.59     85.31 o
   2   9  20        5.68      128.82     87.06 o
   3   9  20       46.22       15.38     86.89 o
   4   9  20      801.58      716.98    134.87 o
   5   9  20       23.54      175.89    126.00 o
   6   9  20       30.18     -115.20    115.20 o
   0  10  20      100.72     -109.10    129.21 o
   1  10  20        0.41      154.46     93.55 o
   2  10  20       39.64       49.89     90.34 o
   3  10  20       78.40       68.18     92.48 o
   4  10  20       51.42      -27.59    115.21 o
   5  10  20      137.07      167.08    126.99 o
   1  11  20      205.26      261.21    103.01 o
   2  11  20      303.65      211.76    101.63 o
   3  11  20       99.23      -27.63    109.56 o
   1   1  21        7.82      -69.89     81.90 o
   2   1  21      249.58      245.28     86.25 o
   3   1  21       84.15       14.30     85.59 o
   4   1  21       69.99      163.22     91.04 o
   5   1  21       12.97      -81.74     87.90 o
   6   1  21      138.92        8.95     97.31 o
   7   1  21       59.48       41.81    106.34 o
   8   1  21       73.34       21.59     97.97 o
   9   1  21       94.99      128.04     85.80 o
   0   2  21     2665.26     2954.17    197.99 o
   1   2  21      113.61      192.58     82.22 o
   2   2  21       55.27      -35.06     62.99 o
   3   2  21      377.13      357.05     93.39 o
   4   2  21      282.04      369.15     95.61 o
   5   2  21      320.07      193.53     94.19 o
   6   2  21       96.34      146.43     98.26 o
   7   2  21      237.98      416.54    114.27 o
   8   2  21        1.30      -94.10     94.10 o
   9   2  21      136.12      386.31    112.89 o
   1   3  21      368.42      423.34    107.68 o
   2   3  21      355.82      353.16     73.95 o
   3   3  21      111.18      174.46     87.64 o
   4   3  21      279.74      156.85     87.83 o
   5   3  21      781.32      777.00    107.47 o
   6   3  21      113.69      130.84    100.46 o
   7   3  21       29.63      -92.99     98.31 o
   8   3  21      499.39      597.26    112.25 o
   0   4  21      341.05      460.08     93.27 o
   1   4  21       16.74      -35.28     61.55 o
   2   4  21       39.43       45.49     66.53 o
   3   4  21       10.79        9.24     85.25 o
   4   4  21       27.22       50.67     86.89 o
   5   4  21       68.99      101.02     91.27 o
   6   4  21      287.82      173.35    103.29 o
   7   4  21       48.74       48.72     94.52 o
   8   4  21       38.75      -96.28     96.28 o
   1   5  21       29.64       64.32     59.83 o
   2   5  21      255.58      213.32     64.86 o
   3   5  21      366.91      424.01    107.89 o
   4   5  21        5.50      114.43     89.20 o
   5   5  21      137.90      120.87     95.40 o
   6   5  21      324.89      475.78    106.45 o
   7   5  21       71.35       12.99    101.41 o
   8   5  21      296.44      435.42    161.70 o
   0   6  21        1.22        5.06     87.96 o
   1   6  21      282.38      293.79     69.36 o
   2   6  21      211.63      305.76     69.91 o
   3   6  21      142.62      207.58     80.44 o
   4   6  21      241.75      293.10    107.06 o
   5   6  21       12.37       -9.32     96.75 o
   6   6  21      409.24      394.43    123.42 o
   7   6  21       42.12       65.35    107.53 o
   1   7  21       82.58      107.71     73.93 o
   2   7  21       41.46      -22.71     80.48 o
   3   7  21      190.11      212.06    108.98 o
   4   7  21      151.90      216.18    113.97 o
   5   7  21       12.16      174.70    118.38 o
   6   7  21       86.12       65.67    249.26 o
   7   7  21       74.07      153.35    113.50 o
   0   8  21      478.21      542.15    135.57 o
   1   8  21        2.15       36.53     84.97 o
   2   8  21      131.94       27.67     84.70 o
   3   8  21        7.66       40.77    112.73 o
   4   8  21        5.19      -93.01    146.85 o
   5   8  21        0.00       76.26    117.51 o
   6   8  21      100.56       38.31    124.70 o
   1   9  21       79.74      -45.27     89.93 o
   2   9  21      366.23      462.85     98.24 o
   3   9  21       53.51       -1.73    109.41 o
   4   9  21      105.64      101.12    114.31 o
   5   9  21      177.06      180.91    130.55 o
   0  10  21        3.74      227.99    135.91 o
   1  10  21       11.19      112.34     93.60 o
   2  10  21      190.53      155.00     97.05 o
   3  10  21       42.40     -109.97    109.97 o
   0   0  22      481.25      494.23    201.14 o
   1   0  22      172.66      232.78    120.17 o
   2   0  22     1715.35     1561.43    293.85 o
   3   0  22      317.14      233.05    131.46 o
   4   0  22        3.84      -59.79    131.22 o
   5   0  22       55.36      184.22    162.94 o
   6   0  22       91.32      101.67    158.11 o
   7   0  22      132.21      -74.24    148.19 o
   8   0  22        7.23      -79.40    158.69 o
   1   1  22     2621.80     2669.12    140.37 o
   2   1  22       74.83      -58.60     66.83 o
   3   1  22       64.93       26.97     85.69 o
   4   1  22       18.92      150.91     94.81 o
   5   1  22        0.00       38.80     99.48 o
   6   1  22      130.04      109.72    105.63 o
   7   1  22       35.11     -126.86    126.86 o
   8   1  22      120.31      217.42    120.24 o
   0   2  22      778.73     1000.39    151.92 o
   1   2  22      788.39      955.96    120.67 o
   2   2  22       65.95       11.70     66.63 o
   3   2  22        0.29      120.66     87.88 o
   4   2  22       45.61      165.65    100.15 o
   5   2  22       22.66       61.08    105.80 o
   6   2  22       16.91       60.61    101.94 o
   7   2  22       93.67      -55.47    105.98 o
   8   2  22       83.10       39.13    114.84 o
   1   3  22       85.15        6.59     71.66 o
   2   3  22        7.10       61.16     68.03 o
   3   3  22      315.48      435.79     98.74 o
   4   3  22     1459.22     1111.59    152.08 o
   5   3  22      417.13      388.85    106.23 o
   6   3  22       59.75       13.39     99.51 o
   7   3  22        8.43     -103.21    105.65 o
   8   3  22      137.58       98.28    105.52 o
   0   4  22      719.94      909.38    214.30 o
   1   4  22       42.80      -63.25     63.25 o
   2   4  22        1.20      -68.52     68.52 o
   3   4  22     2013.31     2189.07    174.99 o
   4   4  22       69.85      -88.56     88.56 o
   5   4  22      399.70      122.59    101.45 o
   6   4  22       14.12       19.12    102.03 o
   7   4  22      526.68      591.27    120.69 o
   1   5  22       30.47       63.92     72.38 o
   2   5  22      146.75       79.85     65.95 o
   3   5  22       27.87      -53.97     86.07 o
   4   5  22       23.95        1.54     91.59 o
   5   5  22      448.38      651.50    109.57 o
   6   5  22        8.20       58.39    100.56 o
   7   5  22       14.48     -114.44    126.51 o
   0   6  22      247.42      246.26    100.43 o
   1   6  22        0.36       47.73     68.72 o
   2   6  22       59.54       36.45     66.49 o
   3   6  22      263.19      199.42     91.19 o
   4   6  22        0.04      -30.94     97.32 o
   5   6  22       32.02      -93.59     93.59 o
   6   6  22       11.01       -4.63    121.01 o
   7   6  22       23.47       94.10    159.04 o
   1   7  22      193.43       86.45     84.47 o
   2   7  22      321.61      141.51    109.11 o
   3   7  22      218.32       31.91    105.22 o
   4   7  22      289.48      165.81    115.96 o
   5   7  22       30.62     -167.03    167.03 o
   6   7  22       23.44       81.03    135.28 o
   0   8  22      431.74      407.71    138.06 o
   1   8  22      710.03      665.61    102.01 o
   2   8  22       18.20       81.09    110.83 o
   3   8  22       93.40      130.92    112.67 o
   4   8  22        9.10     -111.22    111.22 o
   5   8  22       10.30      -68.49    123.14 o
   1   9  22      828.67      947.02    173.07 o
   2   9  22        0.86      164.08    135.55 o
   3   9  22       72.36       -0.21    110.74 o
   4   9  22       71.28       32.27    120.98 o
   0  10  22      499.65      185.24    220.67 o
   1  10  22       64.54      140.95    100.51 o
   2  10  22       17.13      -46.06    120.24 o
   1   1  23      247.86      119.22    101.60 o
   2   1  23     1234.73     1286.61    118.89 o
   3   1  23      286.58      283.05     97.91 o
   4   1  23      173.06      217.98    102.86 o
   5   1  23      273.56      277.89    108.03 o
   6   1  23        6.26       12.17    102.38 o
   7   1  23       10.84      -63.91    135.99 o
   0   2  23      339.22      272.55    126.58 o
   1   2  23       82.10       29.99     73.12 o
   2   2  23      463.01      363.91     98.98 o
   3   2  23       62.58      127.14     91.93 o
   4   2  23       34.97      206.21    100.59 o
   5   2  23       32.36      119.95    101.64 o
   6   2  23      108.98      255.66    105.44 o
   7   2  23      161.53      196.17    110.28 o
   1   3  23      814.85      740.52     87.81 o
   2   3  23        5.17      -88.87     88.87 o
   3   3  23        7.07       77.22     94.21 o
   4   3  23       59.20       71.51    104.86 o
   5   3  23        8.70      -96.21     96.21 o
   6   3  23       65.38       44.67    105.48 o
   7   3  23       39.98        7.84    106.86 o
   0   4  23        3.47       36.08     93.45 o
   1   4  23       81.09       55.73     69.11 o
   2   4  23      178.27       31.55    134.85 o
   3   4  23      363.92      371.04     99.33 o
   4   4  23        3.93      -55.19     96.93 o
   5   4  23       34.29       63.21    101.97 o
   6   4  23       35.26      -99.29    102.21 o
   7   4  23       24.72     -152.96    152.96 o
   1   5  23       43.97       77.91     68.49 o
   2   5  23        7.94      102.52     83.04 o
   3   5  23       17.92        5.46     83.31 o
   4   5  23      109.82      159.96     99.95 o
   5   5  23        4.22       96.18    100.60 o
   6   5  23        9.67      102.08    134.83 o
   0   6  23      211.15      204.61    103.11 o
   1   6  23      258.51      254.12     74.73 o
   2   6  23      225.02      245.07     86.06 o
   3   6  23      219.37      133.88    115.20 o
   4   6  23      177.74       83.24    100.22 o
   5   6  23      245.08      191.76    106.45 o
   6   6  23      170.81       31.24    228.73 o
   1   7  23      142.92      156.22    135.61 o
   2   7  23       64.85      131.19    110.69 o
   3   7  23       83.39       87.14    163.13 o
   4   7  23       15.84      124.15    154.51 o
   5   7  23       35.02      -27.41    119.53 o
   0   8  23       21.77      -50.75    135.07 o
   1   8  23       25.44      -96.54     96.54 o
   2   8  23       36.93      -21.40    109.10 o
   3   8  23        0.06      108.11    116.80 o
   4   8  23       26.73      -25.67    115.61 o
   1   9  23      139.26      164.07     97.24 o
   2   9  23        0.74      -40.39    114.22 o
   0   0  24       41.57      162.85    197.92 o
   1   0  24      158.87      337.95    138.67 o
   2   0  24      873.50      715.26    161.02 o
   3   0  24      539.82      691.57    166.22 o
   4   0  24       16.52      164.58    223.51 o
   5   0  24      159.06      192.91    145.66 o
   6   0  24      623.95      727.05    181.97 o
   7   0  24      206.27      189.90    176.29 o
   1   1  24      759.10      814.64    144.29 o
   2   1  24      194.80      115.89     96.77 o
   3   1  24       30.34       18.07     97.07 o
   4   1  24      160.54      360.78    106.70 o
   5   1  24       65.66      -51.18    102.39 o
   6   1  24      174.30      305.83    120.35 o
   7   1  24        7.27     -108.37    108.37 o
   0   2  24       72.05      132.03    210.62 o
   1   2  24        0.82      -39.79     90.80 o
   2   2  24        0.00      -71.72     92.33 o
   3   2  24       15.47      -71.56     95.57 o
   4   2  24       83.37       35.64    111.26 o
   5   2  24       19.76      126.13    109.17 o
   6   2  24        4.57      -85.08    104.63 o
   7   2  24       50.33      -59.54    112.85 o
   1   3  24      360.14      355.06    103.24 o
   2   3  24      925.63     1004.16    115.20 o
   3   3  24       58.32      -11.27     97.79 o
   4   3  24        3.88      193.25    103.67 o
   5   3  24        0.10       45.04    104.30 o
   6   3  24       11.47       56.44    109.92 o
   0   4  24      245.70      151.97    100.01 o
   1   4  24      182.07      195.15     84.38 o
   2   4  24      123.46       80.76     96.37 o
   3   4  24        1.12       77.08    100.18 o
   4   4  24      198.32      222.21    104.62 o
   5   4  24       21.05        2.99    104.46 o
   6   4  24       63.51       74.13    112.31 o
   1   5  24       29.45      -67.19    101.97 o
   2   5  24      537.18      524.30     93.11 o
   3   5  24       85.14      -79.85     85.80 o
   4   5  24        0.73       59.14    101.00 o
   5   5  24       19.32      164.09    127.80 o
   0   6  24       68.97       84.18    104.20 o
   1   6  24       59.68      207.35    110.77 o
   2   6  24       60.07       98.18     97.15 o
   3   6  24        0.69      -38.63     97.45 o
   4   6  24       14.06      -50.90    111.78 o
   5   6  24       13.00     -114.50    114.50 o
   1   7  24        1.05     -104.40    104.40 o
   2   7  24        2.42      -66.95    111.31 o
   3   7  24       22.38       19.28    115.60 o
   4   7  24       92.30      149.51    125.83 o
   0   8  24      420.13      532.83    152.50 o
   1   8  24       56.47      118.07    128.82 o
   2   8  24      284.20      203.49    125.42 o
   1   1  25       66.68      -69.97     97.97 o
   2   1  25       10.13      105.38    102.83 o
   3   1  25        7.03      -39.69     98.25 o
   4   1  25        0.13       20.74    107.00 o
   5   1  25      352.82      275.30    116.75 o
   6   1  25       63.69       81.58    113.58 o
   0   2  25       51.78      127.24    224.55 o
   1   2  25      245.63      401.02    103.43 o
   2   2  25       99.64       58.95    101.00 o
   3   2  25      213.09      173.75    109.15 o
   4   2  25        9.37      -63.83    103.40 o
   5   2  25        3.19      -47.14    109.82 o
   6   2  25       29.77      -48.20    115.07 o
   1   3  25       24.37      161.84    101.04 o
   2   3  25      705.73      763.02    115.18 o
   3   3  25       87.82      -27.08    151.29 o
   4   3  25       21.58      -66.11    104.99 o
   5   3  25      130.98      113.20    114.83 o
   0   4  25      430.93      436.58    113.82 o
   1   4  25        3.13       10.85     82.23 o
   2   4  25       32.05       87.14     89.58 o
   3   4  25       93.64      219.16    109.54 o
   4   4  25       24.44      -36.53    105.51 o
   5   4  25       43.77      -22.31    110.11 o
   1   5  25      231.50      276.81     93.02 o
   2   5  25       49.26       17.70     87.65 o
   3   5  25       25.32      -49.48     89.57 o
   4   5  25       50.64      206.39    128.18 o
   0   6  25       10.73       53.62    126.47 o
   1   6  25      166.79      270.56    114.29 o
   2   6  25        0.61      -86.64    113.80 o
   3   6  25      326.67       45.45    117.14 o
   1   7  25      197.57      -34.94    110.33 o
   2   7  25       29.63      142.14    121.92 o
   0   0  26       96.40        3.98    204.93 o
   1   0  26      742.02     1126.99    463.33 o
   2   0  26       14.64       66.32    151.90 o
   3   0  26      121.99        6.73    155.91 o
   4   0  26      191.89      353.98    169.82 o
   5   0  26        3.84      -42.57    227.21 o
   1   1  26       59.93      158.44    103.07 o
   2   1  26       36.72       92.52    102.17 o
   3   1  26       89.92      134.08    109.83 o
   4   1  26       25.53       73.67    109.78 o
   5   1  26       21.07       65.72    111.67 o
   0   2  26       97.34      203.77    149.42 o
   1   2  26      220.94      253.83    106.75 o
   2   2  26      268.48      361.70    111.17 o
   3   2  26      154.03      176.36    110.63 o
   4   2  26       22.80      -32.61    112.28 o
   1   3  26      250.47      295.43    108.63 o
   2   3  26       19.63      205.11    109.64 o
   3   3  26      151.46      -32.41    108.04 o
   4   3  26       21.42      -45.22    109.63 o
   0   4  26      199.64      135.67    151.68 o
   1   4  26       28.24      -48.31     89.05 o
   2   4  26      126.61       93.86     95.30 o
   3   4  26      419.84      326.01    126.55 o
   1   5  26      256.20      280.59    115.51 o
   2   5  26       26.62      -90.69     90.69 o
   3   5  26        3.29     -102.52    102.52 o
   0   6  26      164.21      -30.52    205.50 o
   1   6  26       24.75       66.64    112.86 o
   1   1  27       38.17      -95.98    105.05 o
   2   1  27       36.84      -27.54    109.60 o
   3   1  27       75.83      148.91    113.58 o
   0   2  27      131.96       85.52    152.05 o
   1   2  27       11.20        9.81    116.84 o
   2   2  27       30.42       38.49    113.68 o
   3   2  27       80.58      103.52    130.55 o
   1   3  27       48.00      204.91    113.06 o
   2   3  27      152.76      -22.95    163.41 o
   0   4  27        2.80      164.74    160.12 o
   1   4  27        0.72      -86.80    108.02 o
 
